# Supplementary material for: deep-Sep: a deep learning-based method for fast and accurate prediction of selenoprotein genes in bacteria
Source: mSystems. 2025 Mar 10;10(4):e01258-24. doi: 10.1128/msystems.01258-24 (PMC12013277; doi:10.1128/msystems.01258-24)
Supplement: Data S1 — All known selenoprotein sequences detected in the 20 test organisms. [file msystems.01258-24-s0001.txt]

###This file contains all known selenoprotein sequences detected in the 20 test organisms.

#Occallatibacter riparius DSM 25168
>AhpD-like protein
MSENELKIPVIEDRDAAGDVAEVYDVWRAKSGRQNMPGILKCFSHRPDFLRDVMKFGDTVHFSEGHLTRKTKEAIASWVSYLNRCPYULDSHAYFLRVQGAEETTVQAIARGDLDGAGLSPAERALLDYVTKVTQAAYKTTHEDVQQLREHGWTDPQIAEAVYITAMFAFFNRVADAFGIAPQGYLEMNAVTK
>Deiodinase-like protein
MSTTTANTVPTQKPRRRWKRWLGTIAAVCFVAWVGFVAYINWAMHQPPEAFAAVMAKMPMPAYFVIPFETLWNPARAGHLNPGDQAPSFTVKQLQGAEAPVEMAGLWKDRPVVLVFGSYTUPPFRREVPALNKLAAQYQGKIDFYAIYILEAHPTDVWQMQSNVRDNVLFATPKNDLERVNVANACWRKLGIKFPALVDSMDNRVEGAYTGWPDRLYLIDRGGRVIFKTKPGPFGFDPDELAKAMQGLHQ
>Formate dehydrogenase alpha subunit
VRCGEMLMPNHSGIPARNPERASANQPFSPNSVNKHSRINGATEVNSVCPYCAVGCSQLVYVKGGKIIDIEGNPASPINGGTLCPKGANTFQLNVNPHRIKHVMYRAPYSDRWEPRPLDWAMDRIAHLTVETREQGFVENRDGQMLNHVTNMMSLGGATMDNEENYLIKKLLNGGLGIIPIENQARIUHSASVPGLGASFGRGAATSFQEDLQNSDCILIMGSNMAEAHPVGFRFPMMARERGAKLIHVDPHFSRTSAMCQQYVKIRTGTDIAFLGGLIHYILLHDKWFKDYVLAYTNAATIVNDEYKDAEDLGGIFSGFDQEKRTYDAQKTWHYEGEGEGERTQAGHHMKAESFTERTGHLENPLPPSDPTLQNPNCVLNILKRHYRRYTPEMVADICGCSEQDFVRVAETICSNSGRERTCCIVYAVGWTQHSTGVQIIRSATIVQLLLGNMGRPGGGIMAMRGHASIQGSTDVPTLYELLPGYIMQPSALRDHGTLECYLKQETPKTGFMANLPKFMVSLLKAWYGDAATKENEYGFKWIPRVDDNYSHLACMIRMLEGKIKGMFLFGQNPAAGAPNGKLNREALKKLDWLVVRDWFEIDTAAFWYKGPENPDPATIGTEVFFIPAASSAEKEGTFTNTQRLLQWHDKAIDPPEDCRSDTWFVYELGKRLKKLYAGSTRERDQGLLNLTWDYEFDRAEVLPDGSASRIEGEPDAQKILMEINGYTVADRKQVRDFNSLRDDGSTACGCWIYSGVFPEEGNNRSRSRKLTPGVYTSPDWGFSWPLNRRMMYNRASADPDGRPWSERKKYMWWDEENKRWTGPDVPDFEPTKPPDYRPNSDSTGMQAISGDAPFIMKPDGRGWLFAPMGVKDGPLPTHYEPIESPIPNLLYPEQRVNPTIELYHVPLNTYNRPTAEYPIVATNYRLTEHYLSGPMSRFDSWLNELQPGMFIEISAELAEEKGIDHGGWMVAWNSRCAIEARAMVTRRVQPPIVNGRTVHQIGMPFHWGFAGETVGAIANDLTSISADPNVSMHEAKAFTVDVRAGRLEHHEDIKPLPAAPWPTREESPDTSKSAQPEGQAI

#Afipia carboxidovorans OM5
>Formate dehydrogenase alpha subunit 1
LTNSKVSLAVPRWGPHSEECSMNIELSRRSFMLGAGAGLAGTSLGALGFGEIEAAHALSIRPFKLAQTREARGQCPYCAVCCGMMIYSAESKTEKGKMEVTHIEGDVDHPVNRGTLCPKGAGALDYIKSKSRVKYPMYRKPGGTQFERVTWDFAMDRLARLMKDDRDANWIEKNRDGVTVNRWVSTAFLAGSSLANEPGWLTYKVSRGLGLLQIENQARVUHGPTVASLGSTYGRGAMTNSWTDIKNADLVWIMGGNAAEAHPCGFKWVTEAKAERGAKLMVVDPRFNRSAAVADHYAPIRSGSDITFLSGVINHLLTKDKIHKEYVRNFTNASFIVKDEFAFDEGLFSGYDESKHSYDRSTWEYKFGPDGFAIRDMTLQDPRCVFQLMKKHFERYTPELVEKVCGTPKDKFLKVADWVSTTANGERSMTIMYALGWTQHSHGAQNIRSAAMIQLLCGNIGVPGGGVNALRGHSNVQGITDVGTLTAATPGYLALPTDAEPTLESHLAKRTFKPLTPNQTSYWQNYRKFYVSFLKSQFGAKATPENEFGYNYLPKLDRVYDCITMFDLMNEGKTNGLICQGFNPMMAIANSNKVREGLKKLKYFVSMDPIETDSVRFWEDHGEFNKADPSQIKTEVFMLPVSMWCEEDGSVTNSSRVIQWKWKAADPHYESKPDVEILADLFMRIRKLYEKEGGKGVDALMAVDWSYKHPLEPSTDELQTELNGKALADVKDATGKVIRKAGQRLASFAEMRDDGSTDGCMWIYTGFYGPTGNMAQRRDNSDPSGLGVYPNWGFSWPANRRIQYNRASADPDGKPWSEAKKYMYWNGERWTGPDVPDYVPTIPPDRAVGPFIMQAEGVARLWTRGLLADGPFPVHMEPFESPVPNLVFPKLKGNPVARVYKYDREALGTSDEFPIVGTTYRLVEHFHFWTKTVHANAVMQPEFFVELSEELAKEKGIRHGQQVRVWSKRGEVKGKAVVTKRIKPFMIDGKTVHQVGLPLNFGFVGETKKAAPINALSSAIGDANSQTPETKAFLVNIEPISGPVA
>Formate dehydrogenase alpha subunit 2
MNMELSRRQFIKGAGGGVAITAIGALGFGEVEVAHAAAIRHFKLTGTREVRNTCTYCSVACGIIIYSKGDLTKGEKAEIVHIEGDVDHPTNRGTLCPKGAALLDMVHAKTRTLYPRLRKPGSDKFERVSWDFALDRIARLLKDDRDQNFIAKNSKGETVNRWLSTGFLAASATTNETALLTYKVVRSAGILAFDNQARVUHGPTVASLAPTFGRGAMTNSWTDIKNTDLVVIMGGNAAEAHPCGFKWVTEAKANRGARLIVVDPRYTRSASVSDLYAPIRQGTDIAFLLGLINYCISHDKVQWDYVKAFTNAPYVIKEGFDYKDGLFTGYDEIKRDYNRESWDYELGADGYVQADDTLEHPRCVWSLLKKHVSIYTPEMVERICGTPKAKFLKVAEMVSECSSKTKTMTSMYALGWTQHSKGAQNIRAMAMLQLVLGNIGVRGGGMNALRGHSNIQGLTDLGLMSNLIPGYLTIPLEKEATFDNYISTRQFKPLRPGQMSYWQNYKKFFVSFQKFMWGSAATAQNDWAYDYLPKLDVPGYDMLRIFDLMHEGKVNGYVCQGFNPLLALSNRGKVTEALSKLKFLVVMDPLQTETAHFWQNHGEHNDVDPAGIQTEVIELPTTCFAEDEGSLVNSGRWLQWHWPGGSPPGEAKHDIWIMAQIHQRMKALYEKEGGAFPDPIKNLVWNYEDPNYPRPDEIAKEANGYVLADVPDPNDSSKTLLQKGKQVATFGALRDDGTTAAGCWIFTGSYTEAGNQMARRDNSDPDDTGTFSKWAFSWPANRRILYNRASADMNGNPWDPSRKLLWWDGAKWAGYDVPDIAPNAKPGEVQPFIMNPEGTARLFTRGMMRDGPFPAHYEPFESPVVNVVAPRIRGNPVARVFEADLKQFGDAEEFPYAATSYRLTEHFHYWTKHAQINASLQPEFFVEISEQLAKERNIKLGGWVRVWSKRGSIKAKAVVTKRIAPLMCDGKAVHVVGIPLHWGFMGAAKKGFGPNSLSPFVGDANIETPEFKAFLVNIEPISGPVA
>Formate dehydrogenase alpha subunit 3
MQAPSYTLSGMDWYMKYPSNNTLEANMARQKQHYTRLTEPLVRENGVLRPASWEEALDRAAEGFRRNRELHGPDGFGMFACSRSTNELNYIAQKFARAVIGTNNIDSCNRTUHAPSVAGLVTVFGAGGGTSSYREIEDADLIIFWGSNAREAHPIFFHHALKGIHKGAKVYSVDPRRCKTAEWADTWLGLDVGTDVALAYGIGREIIHAGLVNKEFLENATTGFEEYIAACEPWTLEVTSRETGVPAELIRELAHDYAKAKRAQLCWTLGITEHHNGTDNVRALCNLALLTGQVGRWGAGLVPVRGQNNVQGGGDMGAIPKNLPGFQSVENAEHRAKFERMWGVTLPPKGGLTLSEMMEAMDEGHLTSVYIVGENPVQSDADTTAVERRLRNLDHLVVQDIFLTKTASLADVVLPCTAAWCESDGTFTNSERRVQLVRKALEPPGSAKDDIEIIRLVAERLGHAWPIQTAEEIWDELRALSPAHHGMTYRVLAERGGVQWPFPDENGPESPFLHGRLWEKDPAKRGRLAPFGIVEHKLPVDKLNDEFPLRLTTGRRLTDYNTGVQSGGFNSPIRVGGCVDVSPEDMVRLGINDGEVVRVTSRRGSVLAPARRDPGLRPGLLFMACNFPDDVDTNSLTIEANDPIAKTAEFKATAVRVEKTNEALPEDQGLAETIDRERQDSELVTAN

#Treponema pedis str. T A4
>Thioredoxin (Trx)
LIISKILMTRSKKMAMVKITVENFDEILKTDKPVLVDFWAPWUPGCVQLSPELEAAEAELGDKAVISACNVDNARELAAKFKFMTIPTLILFKNGKEVDRHSGYLEKSELVQFVSKHI
>Glycine reductase complex selenoprotein A
MELKTKKVIIIGDRDGVPGEAIKLCAESAGAEVVYAATECFVUTSAGAMDLENQKRVKDLAEKYGPENTVVLLGGAEAESAGLACETVTVGDPTYSGPLTGVSLGLLCYHVAEPEIKSQIDPKVYEEQVSMMEMVMDVDAIIKEVSEYRNKGCKFL
>Glycine reductase complex selenoprotein B 1
LKRSFKSLLLLRLQTALTSWRQKDIDKREVKMAKYKAVHYINQFFAGIGGEEKADHLPEIREGIVGPGAGLKTALGNDFEIVATVICGDNYFGENLEAATKTVIDMVKKYNPQLFIAGPAFNAGRYGVACGTICKAVEEQLGIPSVTGMYVENPGTDMFRKDLIIVETPNSAAGMSKVLPVMAALGKKLVSGTEILGPKEEGYIERGIRVNYFAEERGSERAIKMLLKKLKGEPFETDLPMPKFDRVAPAAPVKDIRKAKIAIVTSGGIVPTGNPDHIESSNATKWGKYDISGMDKLSADKFTSIHGGYDRQFAIANPNVVVPLDALRELEKAGEFGELVNYFCSTTGTGTATASAAKFGKEIGQMFIDEHVDAVILVSTUGTCTRCGATMVKGIEKYGIPVVHMATVVPISLTIGANRIIPGIGIPYPLGDPPQGETDSYKLRVSMVKRALKTLQTPVDGQTVFEK
>Glycine reductase complex selenoprotein B 2
MKKAIYYVNQFFAGIGGEDKADYPPEIREGKVGPAAAIGSILKAEITHTIICGDNYMGSNTEKAINTILGFLENKDFDIFIAGPAFQAGRYGVACGNVCKAVKEKFKVPVITSMHIENPGVEMFKKDMPIFKGGHSAGSVKKDTEAMALYANKILSGEETLGAEAEGYFARGIRKQVFLKNGPNAAVRGVQMLIKKLNGEEYQTELIISKKDRVPAAPPIKDLSAATIAVLNTGGIVPVTNPDKIQSASATRWGRYDCSQMDRLQSGEFKTIHAGFDPAAADADPNVVLPWDVLKEMEKEKVFARLHNYFYSTVGTGTTQAEAKRMAEEIIPHLKADNVGGCIMVSTUGTCTRCGATIVKEIERAGIPIVLMCNLVPVALTVGTNKIVPTISIPYPLGDPATSKEEQHALRYSRVKWALEALTKDVQEQTIFEDIQ
>Glycine reductase complex selenoprotein B 3
MSKVIVHYLNQFFAGKGGEDMADYKPEVIDGTAGPGAGLQGAVGDAGKIVKTIICGDNYFNEHEEECIKFVKKVLEETKADLLVAGPGFNAGRYGMACGNAAKAAFEMGIPAVSGLYEENPGYDVFRPFMYTVKTKNSAVGMREAVPAMGAIAKKVLTGEKICCPEKEGLLPKGVRENYFAEERGAKRAVDMLLKKIKGEEFVTEYPMPVFDRVPPFAAVKDISKAKIALVTSGGVVPKGNPDHIEASNASHYGEYSIAGMAKLSSADSETAHGGYDPTYCNANPNRVLPVDVLRDMEKEGKIGKLHDKYYTTVGNGTAVKSSKKFAEEIAQKLVNDGVQAVILTSTUGTCTRCGATMVKEIERVLPVVHIATVVPISKTVGANRIVPAVAIPHPLGDPKMNEADEKSLRRALVEKSLKALETPVSEQTVF
>Hypothetical protein predicted in Moorella thermoacetica 1
MDVKVEDAARDKIKSKNSDSVYCYLRMCASUGGTTLDPTVVVGTPSRIADFNKFENNGITVYVKKGTPCPSGTLTILIGTFLWFEKLMVEGMTN
>Hypothetical protein predicted in Moorella thermoacetica 2
MRIIIEQNAKKIISETGKNSVYLFLKGCASUGTGEPQPTVLVGQPSKIDDFNLIQVDEISVYVKKGVIANDDTLTISAKRFLWKESLVVQGMAY
>Arsenite methyltransferase
LLILRECFILTVMSMNTNNDNVKKAVQDYYESLAREEIAVKGHAEKITESLGYKFEQLNSVPKEADLGLGCGNPQERSKPQKGETVLDLGSGRGLDCFIASKAVGENGKVFGVDSSRTMVQKASEIAEKNNYKNCTFLYGEIEDIPLTENSADLVISNCVINLSVDKPKVYSEIYRVLKTGGRTAISDITLKKDLPPDWKSDSSMIKTUVGGAWSAERIKTVFKALNFKNIEIINKEVSDEYARKWGHGLQIKEYIQSSLIYAEK
>Selenophosphate synthetase
MSCNLTDKNFSLIKSSSHSGUGAKLSAGALDGLLKNIPVHFDSKLLVGFDTSDDAAVYKINNKTALIFTADFFPAIADEPYIFGQIAAANALSDIYAMGGTPKLALNLLCISEKMPESIIKEILKGGAEKVFEAGAIIAGGHTIYDEVPKYGLAVTGFVRPDKILKNSGAKEGDVLILTKPIGSGILTTASKAEMLDFEELQRVYKTMAFLNAAACRVMVKYEVNACTDITGFGLLGHIYEMGKASGVGIEILYKNVPLFDSVIENAEMGFVPAGAYSNKNFIGDNIEFIETPRAYQDALFDPQTSGGLLISVPEYCAQKLYEELCKNLQDSVCGKPAIIGYVVKRKEKILTVR

#Treponema sp. OMZ 790
>Hypothetical protein predicted in Moorella thermoacetica 1
LIRRIAIIFWRPNMNIRVEDSARDKIKAKNTDSVYCALQMCASUGGTRLEPTVYVGVPNNLGNFDKLEDNGIIVYVKKGTPSVNGTLTITVGSFLWFEKLMVEGMI
>Hypothetical protein predicted in Moorella thermoacetica 2
MNINIDSKVLDYLKKIDSKAITIDLIGCASUGVGEPQPVVSPAAPKKDKEEFNLIKSGDVDVYVKNKIKASNDTLSVKYKKVLFSEKLIVEGIVF
>Glutathione peroxidase (GPX)-like protein
MGIYDYTVKDSFGNDFSFKDYKDYVILVVNTACEUGLTPHFQGLEALYKEYKDKKFLVAAFPCNQFGGQDPGTNEEIRNFAQSKYGVSFPIMAKIEVNGENTEPLFSFLKKASNGEDIKWNFAKFLVDKTGEKVTAYAPTVAPEDLKKDIEKLLK
>Thioredoxin (Trx)
MIMAVLDITSANFDETLKTTKPVLVDFWAPWUPACVQLSPELEAAEAELGDKAVITQSNVDNARELAVKFKFMSIPTLVVLKDGKEVDRYTGYMPKKDLVNFVSKHI
>Arsenite methyltransferase
MISDKNNYDKSAYDKNAIKDAVKEHYENLAKENLAVNGEAEKITASIGYAAHDLAGIPKEADLGLGCGNPQEAAKPRLNESVLDLGCGRGLDCFIASKAVGKNGKVFGLDGSETMISRASEIAVKNGFTNCEFILGEIENIPLPDNSLDLIMSNCVINLSTDKYGVYSEIYRCLRKGGRTAVSDITLKKALPQEWVSDPDMVKTUVGGAWSAEQIKTAFEKIGFKNIDISSKEVSDEYAKKWGHGLEIKAYIQSSLIYAEK
>Selenophosphate synthetase
MSCSLINENFDLLKSAKNPGUGAKLSAGALDKLLKHFSVRNDDNLLVGFNTSDDAAVYKINDETALISTIDFFPPVSGDPYMFGQIAAANSLSDIYAMGGEPKLALNLFCITKDMPEDMIKEILRGGFNKVYEAGAIVCGGHTIYDDSPKYGLAVNGFVHPKKILENSTAKEGDVLILTKPIGTGVLLTASKADMSPPEELDRCYKIMAFLNAKARDIMVKYRINACTDITGFGLLGHLYEMGKGSGMSIEVDYKSIPIYDSVIESAQTGFLPAGVYTNRDFVGENVAFENVPLAYQDLMFDPQTSGGLLISVDKEDAAALYEELSQALENTPCGKPAIIGLVTKREEKILRVS
>Glycine reductase complex selenoprotein B
MSKVIVHYINQFFAGKGGEDMADYKPEVIDGTAGPGAGIQGALGDAGKIVKTIICGDNYFNEHEEECLAFVKKVLTDAKADLLIAGPGFNAGRYGMACGNAAKVAFELGIPAISGLYEENPGYDVFKAFMYTIKTGNSAVSMREAVPAIGALAKKILTGECICCPEKEGLLPRGVRQNYFAEERGAKRAVDMLIKKIKGEEFVTEYPMPVFDRVPPQPAVKDISKAKVALVTSGGVVPKGNPDHIEASNASHYGEYSIAGMAALSSADSETAHGGYDPTYCNANPNRVLPVDVLRDMEKEGKIGKLHDKYYTTVGNGTAVKRSKKFAEEFVQKLVNDGVQAVILTSTUGTCTRCGATMVKEIERHLPVVHIATVVPISKTVGANRIVPAVAIPHPLGDPKMNDADEKKLRRALVEKALKALETPVSEQTVF
>Glycine reductase complex selenoprotein A
MVELKTKKVIIIGDRDGVPGEAIKLCAESAGAEVVYAATECFVUTSAGAMDLENQKRVKDLAEKYGPENVIVLLGGAEAESSGLACETVTVGDPTFAGPLAGVSLGLLCYHVAEPEIKSQIDPAVYEEQVSMMEMVMDVNAIIAEISEYRNKGCKFL

#Aminobacterium sp. MB27-C1
>Glycine reductase complex selenoprotein A 1
LFSSSQVKTKTSSKKAEGGVTMAPFEGKKFVLLGERDGIAGPVMETILKSIGCEVVFSVTECFVUTAAGAMDLQNQQRVKDAADKFGPENVVVVLGSSDAEGAEIYAETVTAGDPTFAGPLAGVPLGLAVFHIFDPLFKDKIDQAVWEEQLGMMEMVLDVDALVEAVKGMREEHSQYPL
>Glycine reductase complex selenoprotein A 2
VRSMGKLAGKKVLLLGERDGVPGPAMEACFKDSGAEVVFSVTECFVUTAAGAMDLQNQQRVKDAAEKYGAENVVVILGSSDAEGAEIYAETVTNGDPTFAGPLAGVPLGLAVYHVFEQEIRDEADEAAWEDQISMMEMVLDPEALSAAVKSMREEFSKHTL
>Glycine reductase complex selenoprotein B 1
LGHIGGQTMTKVRVVHYMNQFFGQIGGEDKAGIPPFATNDPVGIGNVFQLASNNRYVIVKTIICGDNYAAENLEEVKAKVLEWIKEENPDLFIAGPAFAAGRYGTSCGTLCQAVITELGIPAISAMHPVNPGVDIAKKDMFIVETGDSAREISSVVPKMIRLADKVLNKEPIGGPEEEGYIPRGIRINVRKAKRGSRRAVDMLVKKMNNESFTTELPMPVFDTVPPAPPVSDMSDAIIAIGTEGGIVPRGNPDRIEAHNASKWCHYSIEGIESLKKGDYEVAHGGYDPVPANENPNRVLPLDAARVLEKEKAFARLHNEYPVTVGNVTAVKSAERYGKEMGEMLMSQGVQGVILTSTUGTGTRCGATLAREIERVGLPAVLITAIPSVAFTVGANRIIRGVAIPYPVGAPSEEPAEELYIRKCLLERALKALATPISEQTIFEE
>Glycine reductase complex selenoprotein B 2
MADQIKVVFYMNQFFAGIGGEEKADQIPIELEELKGPALALSQVIKESNAEVVKTVVCGDSFFGENEEQAKKELLGMIKAASPDIFLASPAFGSGRNGVATASICSAVTQELGIPAVTAMYPDNPGSELVYPAYALPTSNRAEKMINVLEDMWNFALKVKDGEVRGSAARENYIPRGVRKNEVDESTAAERVLPLLLSKIKGEAYVTEVALPKHDAVEAPKPVTNMKKATLALVTEGSLVPFGNPDKLESWWGEHWYKYSIEGLDDFEKGKYETIHAGFENANIDDDPDRLLPLDVARIAEKEGRIGKLFDIYLTTTGMETATSSAKRMGREMAEFLRSEGVDAAIVTGTUGTGTRCGSTLAKEIERVGIPTVMITAMPGIAERIGCHRVVKGVAINNPTGDARLAREEELVQRKKILDASLELLEK
>Glycine reductase complex selenoprotein B 3
MLKAIHYINQFFGQIGGEDKADYRPSFHTELVGCSNILNSLLSEIEITHTIICGDNYVNEHTEEALSEIIGWLEKEEFDFFFAGPAFMAGRYGSGCGLICKAVANHFNVPVITSMNEENPGVELFKKDIYIFKGGRKATFMKQDAEKMALFADKIARKEVLAPAVEEGYFGRGIRHQYFPKPSIPAHDRLFSMLMKKLKGESFQTELPIPEPDIVPIASAVKDITKARIALVTSGGIVPKENPDRIQSASATIWGEYNVSQLDRLPAGDFVTIHAGYDSEAANADPNRVLPLDALKYLVKEEKIGSVNDYYFATVGTGTTQKEASRMALEIVEKLKEQAVDAVVLVTTUGTCTRCGSTMAKEIEKAGIPVVVITNLTDIAASIGPNRIVQGSSIPHPLGNPSLEKDQEFEFRLAIVKKAILALTDDIQKQTVFE
>Glycine reductase complex selenoprotein B 4
MTYRVVHYINQFFAGIGGEEKADYLPELREGVVGPGMALNAAFKGEAEIVATVVCGDTYFASNMEEATKTILDMVKKSNADAFIAGPAFNAGRYGTACGAICSAVSKELGVPVVSAMYPENPGVEMYRKNLFIVEAADSARGMGKAVPAMAALLLKQLKGEKIGLPTEEGYIERGVRINKFYEKLAAERAVDMFVAKMQGKPFTTEYAMPVFDRVAPNPAIKDLKNATVAIVTSGGICPKGNPDHIEASSASKYGEYDITGVDDLTAEAYCTAHGGYDATYADQDADRVLPVDVLREMEKAGVFKKLHNKFYTTVGNGTAVASAKRFGAEIAEKLKKDGVDAVILTSTUGTCTRCGATMVKEIERAGLPVVHVCTIVPISLTVGANRIVPAVAIPHPLGDPTKPFEEEKAIRRHLVEKALKALQTEVDDQTVFTD
>Glycine reductase complex selenoprotein B 5
VQTSRRGEFLMKKTIHYINQFFGQIGGEDKADFEPVIHEGTVGPSLLLDQSMKEVSVTHTVICGDNFMASHPEEAVSRILSMLEGLEFDMFIAGPAFLAGRYGTACGTICKAVQEKFNVPVFSSMNVENPGVEMFKGHLYIFEGGRRATYMKQDIEKLASFADKIAKGEKILPASIEGYFPRGIRHEVFLEDLGLEPKMAADRAVDMLVKKLTGQEFITELPIPKQDRVDIAPAVADLRKVKIALVTSGGIVPRENPDHIQSCSATKWGEYDVSKLDRLPAPEYKTIHAGYDPEQADKNPNVVVPLDAIRAYQKEGRIGEVDDYFYTTVGTGTTQGEAARMGKEIAEKLKERGVSAVILTSTUGTCTRCGSTMAKEIERAGLPVVVMCNLVNIAKTVGVNRIVPTVSVPYPLGNPALLPEDEWKLRYHRVGVALGALETDISDQTVFPVKI
>Methionine sulfoxide reductase A
MGVLNVLAWAVFALGUFWGPDAQFGILPGVVSTRVGYTGGTTLNPTYHNIGDHTESIQVEYDPEQISYEHLLDVFSQGHDPTRMFFSRQYMSAIFYANEKQQKAALAWKERIEKETGRSVKTQILPLQTFYLAEAYHQKYWLRLNRELFREYEHRYSSLEEFLKSTAVSRVNGYLGGYGTIETFDKELSSLELSEEGQRRLRNIVLSR
>CC/Se motif family (seleno)protein
MRDLKISVSDKAFERLSKMGEGFLIERNIGGGUAAVRAVLVENGQPPAKEGYSSYNVDGVTLWIPDFMSFQNDEVVIDLKGFLWAANLVVVSALSSRGSGCGSCSCH
>Selenophosphate synthetase
MRLTELSKTSGUAAKIGPADLEKILRDIPSVRDDRIISTWASGEDAALWIIDDRRLGVLTLDFITPIVDDPRKWGEIAACNSISDVFAMGGRPIVALNIVGFPVKKLDIEILREVLEGGYAKVREAGAFLVGGHSVEDDEPKYGLAVYGEVARSNPWQVVGAKPGDALLLTKPIGSGVIATGIKADMIVDPKGPEEAMRWMSTLNNIPLVIPQELLDHVHACTDVTGFGLIGHTLDMLSAKTLNVTLGLHDVPLFPGVIELAESGLIPAGTYNNRIQYEDHVTEKEEFPAERVDMMYDAQTSGGLLLALNQEHAPAMLNALKEAGFERSTCIGYFSEGQGKIEIVHNL
>YeeE/YedE family protein
MRTEKGGKVMRQRIRPMNPYIAGSLAGVLSVVSTWLTGKYFGASTSFVRSTGFVEKVFASEHFLKVAYLVKYAPKIDWQLMFIVGIFLGALMSSFISGTFRIQLTPDSWEDRFGVRIFPRAVTAFIGGVIAMFGARLADGUPSGHGLSGSLQLAVSGLIALVCFFGAGMIVARILYGKGE
>Peroxiredoxin (Prx)
MVEKKSGCVVPAAVTEEHEHEKDAGKDLAIAKEESSMTIMVGRKAPDFTAPAYHNGTFTSVKLSDFAGKWVLLCFYPGDFTFVUATEVSAVADRYEEFKELGVEVISISVDSQFVHKVWNDTELSKMVDGGVPFHMASDGGGNIGRAYGVYDPDAGVNVRGRFIIDPDGVIQAMEVLTPPVGRNVDETIRQIKAFQLVRKTGGSQVTPSGWQPGGKVLEPGIDLVSKVWEKWNPRDVYKK
>Thioredoxin (Trx)
VLFSMLRKITIITLLLLAIAGIFYLRGTKVEKVQTETIAKVPATLPLIIDISAAGUPACVQMSKVLDDFTLQYGEYVQVKKINVMQNTELAKKYEVRYVPTLVFEDGQGNILGKEVGFMPLEDILKKLEEYGIQIKKK

#Cloacibacillus porcorum CL-84 (T)
>Thioredoxin (Trx)
LKSINAADFEPEVRNASAVKPVILDIWDPGUPPCLALAPKFAALGERYGDRIIFLKMNRAENREIMKTLALRGVPTIIFMSGGTEICGRLTGDAEATAENIEAAITKILAV
>Glycine reductase complex selenoprotein A
LSMGKLSGKKLLLLGERDGVPGPAMEACLKDSGAEIVFSATECFVUTAAGAMDLQNQQRIKDAAEKFGAENCVVVLGSSDAEGAEIYAETVTNGDPTFAGPLAGVSLGLPVYHIFDEAIRSECDPAQWEEQISMMEMVLDPEALAAAVKGMRDQYSKAAL
>(2Fe-2S)-binding protein (copper chaperone Copz family) form 1
LTADRAVSRGAEEIICHCFSFTRGDIENDYIKNGRSTVMEKITAELERGGCRCHEKNPRGTUCLGDVRRVVDGIAAQR
>Glutaredoxin (Grx)
MEVKVYTSQTUPWCTKVKEFLDNLKVAYTTVDVSADRAAAMELVKKTKQMGVPVTLIGDRFVVGYNPGELEAALKENNLIS
>FAD-dependent oxidoreductase (CoA-disulfide reductase, NADH oxidase)
MKIVIIGGVAGGATAAARIGSLSKEARVVMFEKGPFISLGTUGLPYFIGDEIKDASSLTPFTPEEFKERHGAEVRVESRVTAIDRKNKNVTVESHGKRYTESYDKLLIATGAEPYRAPFPGAALPGVFTLRSLGDAKAIKSWITERGVKKAVVIGGGYIGLECAENLKKRDIDTFIVEMGNKLMAPFDTDVAARVQRHIENNGVGVQIGCQVRRIDDEGGLAVQMCPERRSADMVILAAGVRPDTGLAQAAGLEMNKKGSIITDAGMRTSDPNIYAVGDAVQVTNFVTGEADFVPLAGPASRQGRVAAENILGGDSRYDGAQGSGILKIFGMTAACTGINEEKARRHNIDCGSVSLEYPSHAGYYPGAEEIFMKVVFEKGTGRILGAQLTGLDGVDKRCDVMATAIRMRATAHDLTRIELCYAPPFGTPKDIVNVAGDLIEKALGRR
>Arsenate reductase
MLLLCYPQUTTCQRARGWLKEHKIEYTERNIKTENPTADEIKAWWKLSGQPLKKFFNTSGNSYKALGLSKKLPELSEDEQIALLAADGMLVKRPLAVLPDRVLVGFKEDEWAEKLAR
>Arsenite methyltransferase
MPDIRESVKQAYTEAVESAPRGVELSNMSAGNYDEELLRELPVQSFGCGNPIEAALLKQGERVLDLGSGAGLDLLLAGRRVGAAGHVYGLDMTQAMLDKARKNIDRLGLKNITLLRGYIEDIPLHDGSVDVLLSNCVINLSPDKDRVFREAFRVLTRGGRFCVSDVVLLKKVPEKLKESPAAWSGUVAGALPAEEYGEKLKKAGFTQVRVTVTKPHEINMEVVKSSVMDLTEADMKDIEGVSASALITAVKP
>Formate dehydrogenase alpha subunit
MPEAVINGKRVSFEPEMTILEAAARAGITIPTLCYHPALETFGGCRICLVEAKGFSKLLPACTTPISEGMEITTESPLIRDTRRAIVELMLLRHPFECLYCHANGRCELQRLVYNLGIKRDSFPGRADRSPTPHPVDESNQFFIRDTDKCVLCGRCVRVCESHAQYSAIDFLNRGIKTVIQRPADFGIESSDCKFCGQCVAVCPVGALAERPALGGGLAADIKRVKTVCPYCGVGCSVVVEVNRQGRVTNVTTDHTDTDSLNQGRSCVKGRFGWEFVNSPDRLTTPLIKENGEFRAASWDEALDTVAAGLRRNMGRAGFFTSARCTNEENYLMQRFAREVMSTNNVDHCAHLUHSATVAGLGETLGSGAMTNDYESIKHADTIMVIGSNTTEAHPVIGAMIKERVRAGAKLIVCDPRLIELHRYADASVRQRSGSDVALVNAMMHVILKEGLHDEAFVRERVEGFEALKALVQRYTPEYAEEITGVPAETIVRAARLYGGAKNAAIFYTMGITQHVTGTNNVRSLCSLALLCGNLGRPGTGVNPLRGQNNVQGACDMGCLPATLPGYLKVNTGAAAEKTRALWGCAPPEKAGLTVAAMMEAAAKGDIGALFIMGENPAVTDADTGHAVHTLGNLDFLAVQDIFLTETARLADVVLPAACWPEKEGTCTNTTRAVQLLRKACDPPGGARDDWRTFVELAKRFGHQWRFDSAKDIFEEIRKANPAYAGMNYERLERGYLQWPCPDENHPGTPVLHKEKFARAGGKAIFSPCEWSAPHEWPDGEYPFIATTGRSLFHYHSGSMTRRGAPGRHLKELYIEINPADAKNLALAEGETLTVTSRRGSVSGRARITEKVAPGMVFLPFHFAEAPANLLTAAVWDPTSETPGFKVSAVRLSKG
>Selenophosphate synthetase
MRLTERARTSGUAAKIAPAELDSILKNLPVFRSEELLASWNHGEDAALWKITDERIGILTIDFITPVVDDPKRFGEIAAANSLSDVYAMGGRPIIALNVVCFPTSCEPISVLQDILEGGARKVIEARTMLAGGHSVQDEEPKYGLVVFGEVESNEMWTVGSAKEGDSLILTKPIGTGIAVTAIKAGLFSPENTEAAELNMARLNAVPPLLPKRLRMAVNACTDLTGFGLASHALDLASEGVSLEIDCAKIPLLPGIAEMADMGLIPAGSYENKKYIGAKVVNYSPMGRFAEDIAFDPQTSGGLLLAIPPREAEEVAAILRKNGFAETALIGRFIKGEEKLILK
>UGSC-containing protein
MSVEKAQNVSMTIVNPVAKVESKTITPAASLTSLEGKKIALWWNGKAKGDIALKTIAARLKKEYNVETELFTQGWPHGDEVYDRVIAAECQAAIATTGDUGSCTAWLTRDVSSLEKLGIPTVGIVAKGFLPINASEFKTRGLLRARRAVMPHPFTEMPEEEVAQTGEALYDAVVYGLTHEGELLFPPKKKAGEAAASDKPVKEVPLEHQVEPERITIEGSDYFDWGYNLNHYFLNHGWGDGFPIVPPTEEAVNRMLTGTKRDRNEVILKMQPGMGLATVEKIAANCVMAGCEPAHLPIMISIIEAMDVEEFVLTILAQSTGAHAPILLVNGPIAKQIGMNSGACCFGPGKDSAANTAIGRAVRLCMMNIGFTYARIRDMDTIGSPIKYSFCAAENEAENPWEPFSVEKGFKPGQNCVTAIPCQSLMEIEDMESDTPETLLRTFASSIDSMGWLGARSWLGYVTPPRMKVALLLAPDHARMIANAGWSKFDVKQYLYAKCRRKWGQFKHQVIPRIESKIVLPGYRWLINASDDTMVPMVRDFGYFDIAVVGGAAGKSAVSLGLGWPITKEIKD
>Glycine reductase complex selenoprotein B 1
MKAIHYINQFFGQVGGEDAADSKPLFNEKPIGCSLMLDGLMPDIEVTNTIVCGDNYITNHTDEALAEIFAWLDTKQFDIFFAGPAFMAGRYGVGCGLVCKAVAERYGVPVITSMNEENPGVEEYKSSCVIFKGGRKATFMKDDLTLMAKYAEKIAKGEKLLPAAEEGYFPRGIRSEIPAPGGVMAADRVIDMLLKKLSGEPFQTELVIPKTDRIPPAPAVKDLSKCTIALVSSSGVVPSDNPDRIQSASAQKWGKYNIAGMDHLPTGEFKTIHAGFDPEAMCAVPDRGIPLDAMRAYEKEGKFAKLYDYYYVTVGTGTTQNYAAKFGKEIAAELKQAGVDAVILTATUGTCTRCGATMAKEIERAGFPVVVMANLIDVAKTVGSNRIVPTTSVPYPLGDPTLSKEEEWALRYHRVGVALDALAEDINEPKVFKVSI
>Glycine reductase complex selenoprotein B 2
MKKIIFYANQFFGGVGGENEADFEPVIKEGPVGPALAFKAALKDAEVTHTIICGDNFMASHKDEALKRIAAFLEGKEFDIMAAGPAFRAGRYGVCCGEICRFAHEKYGVQAVTSMHEENPGVAMFKEEPFYIMKGGASAAKMRQDAAAMAGIVNKMISGEEILWADAEGYFPHGIRKEVFAEKTAGDRAVDMLLAKLSGQPYETELKIEPRDNVVPSKAVGDLSKAKVAFVSTGGLVPLGNPDRIPGGTCSIWATYDVSGKDVLVKGDFYSVHCGINTDFVNANPEVLFPLSSFREFEKAGVIGELCNTLYSTTGNLATLKDARRMGKEIAEALKKEAVDAVVLVSTUGSCTRCGATMVKEIDRAGFPIVHVTNLVSVSKVTGANRIVPGYGLVSPFSDPLLTAEEQKAMQKSLVERALKAVSTDVTEQTFF
>Glycine reductase complex selenoprotein B 3
MEQKKWRVVCYINQFFGQIGGEEMAHVGFSVKHEAVGPARLFQELLRERCEVVGTVICGDNYFAEDTERGAAEGLALVRALKPDLFIAGPAFNAGRYGISCGCMASAVARELHIPTVTGMFPENPAVELYRKDTYIVKTGIMSSQLRNVAPVMAGIGLRLLTGEHIGSAAAEGYMIRDVILNEEQPDNAAVRAIDMLMKKIKGEPFVSELLPPNFDNVEPAPPVTDLSGVKLALVSDGGLIPEQNPDKLKPNGSTTWGHYDWDRLVAEPHFVIHSGYDGTWVLEDPCRLFPVDVLREEVSAGRLGALEPEVCVATGNCASVAASQDIGRQIAAELLNKGVNAAILTSTUGTSTRCGSTIVKEIERVGIPVTQICAVVDIAGSVGASRILRGFAITCPVGNPNLSPADEKACRRRYVEKALEMLTIPGQPGHVEDLL
>Glycine reductase complex selenoprotein B 4
MTKKRIVHYINQFFAGIGGEEKADTKPESRPGVVGPGMALAHELGDAAEVVGTVICGDGYYAENMESATEEILKLISAFQPDAVVTGPAFNAGRYGTAAGGVADAVQKKLGIPAVSGMYEENPGADMFKKSVFIVPTADNARGIKTAVPAMAKLVLKVLETNGNPGSPEEAGYMTRGVRVNFFQDRPGADRAVEMLVKKLKGEEFTTEYPMPSFDRVAPGEAIKDLKNATIALVTSGGIVPKGNPDHIEASSAMKFGTYDIEGVQTADGEHYATAHGGYDPTYANTDPNRVLPVDVLREMEKEGVFKKLYRYFFTTVGNGTSIANAKKFGTAIGEQLKKDGVDAVILTSTUGTCTRCGATMVKAIEAFGMPVVHICTIVPISQTVGANRIVPAVAIPYPLGDISKSAEEEKQIRRAILDKAMKALQTPISEQTVF
>Glycine reductase complex selenoprotein B 5
MTKKRVVHYINQFYAGMGGEDTASVGLSERDGAVGPGAALALALGDDYEIVKTIICGDNTIAEHTEEILPQIVKIVSDAKADLFVAGPGFNAGRYGLGCGATTAAVTEQLNIPAVTALYAENPGTDLYKNRCYILQSDNNARNMTSVINQIAGFAKRLIAGDAIQDGKAERYHGSGPAVAIDYAIPAAERGINMLLAKHDGKTYRTEVIMPNHEEIPIPSLSKPLSQCKIGLVTDGGLVPAGNPDNQVPTNSKAYKRYSIDGMETLDAKDWEVSHQGYNNAFVLQDPNRLVPVDALRKMVKEGVIGSLDDVFYSTAGVMTPMEKCKEFGEGIAKALKEAMCDAAIETSTUGTSSRGGSMITKEIQRAGIPVIQVTNLTKIAEGMGSNRILRGNSVLHVFGDPTLPLPSEKAYREKRVEQALHMLEKTPPEGQHAIIEE
>Glycine reductase complex selenoprotein B 6
MTLKVVHYINQFYAGIGGEEKADHQPEIREGIVGPGMGLNAAFGGEAEIVATVICGDGYYGEHTEEARAKCLEMVAAKKPDLFIAGPAFNAGRYGFACGDIAATVAAELGIPTVTSMYPENPGVELYSKKTYIVPCADSARGMGQALPVMAKLGLKLAKGEPMGPAKVEGYIHRGMRKSFFHEKSGAERAVEMLLKKLRGEEFQTEYEMPTFKKIPPAAPIKDLKHAKIALVTSGGIVPKGNPDRIRVSSAESFGEYDISSLFDMTPDNYESIHGGYDRQWANLDPDVVVPIDVMRELEKEGVFGKLHDKFYTTTGTGTAVAFGEKFGQEIGAKLKEASVDGVILTSTUGTCTRCGASMTREIENAAGIPVVQIATIVPIMLTVGTNRIVPGVAIPHPVGNPELGPEVDKAARRELLMRAFKAMTTPIEEQTIFEKN
>Glycine reductase complex selenoprotein B 7
MTYKILHYINQFFAGIGGEDKADFEPKLVAGAVGPGAQLDKLLDGKARICATYVCGDNYFAEHTDAVLADFKKALDEYRPDIIIAGPSFYAGRYGFACGHVIRLAHETLGIPGVAGMNFESPAVEMFRDEMYIVKTGNSARAIKPALEDMAKLAEKLLEKRELGSAAEENYFHRHIRNNFFREENGGKRAVEMLLKKMKGEPFTSEYLQAIPEKVAVAKAVGDLSKATVALLNTGGIVPAGNPDKIESSSATKYGVYPLDGAERLEPGAVISIHGGYDTSFANADPNRIVPVDVMRGLEKEGVIGKLHEYYYTTAGTGASLLNGEAFGRGIAETLSKAGVDAAIMVSTUGSCTRCGAAITKEVERKGIPCAHITAIDPIAHTFGSNRVVHGVAIPHPLANPSEDGGAEYNERRALILEALEKVTK
>Glycine reductase complex selenoprotein B 8
VTYKILHYINQFFAGVGGEDAADYEPEIKKGAVGPGLQLNNLFHGEAEVVATFICGDNYFATHTGQVLEMFDGALEEFQPDIVIAGPSFYAGRYGLACGNVIKEAAKVLCIPGIAGMNVESPAVEMFRSDVFIIKTGDSARDMKNALEKMTRLARKLLNKEPINGADENGYFHRGFRKNFRLEECGGKRAVDMLLKKMAGEEFISEYIQPIPEKVDPAPCIKDMSKATVALLTTGGMVPAGNPDRIEGSAATKFGVYSMEGLNALEKGKVVSVHGGYDTSFAYEDPNRIVPLDVLRELETNGEIGSVHEFFYSTSGTGASLLNGEAFGRSIAEKLNKAGVDAAIMVSTUGSCTRCGAAITKEIERSGIPCAHITAIDPIAHTFGSNRIIHGDAIPHPLAPPDTDRKAEYEARKTTVMKALHSLLEEIR

#Desulfosarcina ovata subsp. ovata oXyS1
>Hypothetical protein OS_HP3 1
LFVPVGTGSIFMAQLPAVVNRGNAPLDLQTAARWHKTPLLSSSYRPGDGTTRLPAPINGKNGMPQDNPICEHCHHPLQLKRTUQSVSFRCTGCGAEYPLAQFIHLMDEAMERELASFRCDRI
>Hypothetical protein OS_HP3 2
LLRTNYQKARCSMRAQKCRGRRFFFKGQTMPKLKCIFCGGRAELHGRUATAKVACRDCGMEINPEQYRDQIENWMETVCEITFCNSTSVKSKSTNS
>Peroxiredoxin (Prx)
LISADNRYPCFVNVKQGFCNHQRKEQTMAEEVAVGCARPTGGPVGEEVPENANETIVAPTKEETKMIHVGEKAPDFVAPGYQKGKFINAKLSDYLGKWVLLCFYPGDFTFVUATEISAVAETYPEFQKLGVEILSMSIDSMFVHKMWDDHELSKMVDGGVPFPMLSDAGGKVGKLFGIYNDAAGVENRGRFIIDPDGVIQGYEVLTPPVGRNVQETLRQVQAFQLIRKTKGAEATPSGWRPGKMTLKPGPDLVGNVWKEWKTSMAFD
>Hypothetical protein predicted in Geobacter lovleyi
LPQPRSRHRVVTPSPCPSHYGLATPISGNGSSVDEHDLTGGATMKEILTLLAVLGIWVLLQAYILPKLGITTUMRDACQVTSKKNNAESVGPTKKQR
>DsbG-like protein 1
LSFAPRKTPDGRIQPMKKRLLMILAITLLTAIPGVRTDAGPRPAPPDTVQSAMAFKANANAFQIQTIDTSASPQRGTADAAVTIAVFSDFQUPACAGLEPVLEQVLETYAGDVKVVYKNFPLPGHRYARAAAAAALAAEMQGEFWAFHDLLFLNYRQIDLPKIMEIARDLSLDQQRLFRDMNAAGVITAIDRDVRERLRIGVNSTPSVFINGRLLRNRSFARFQADIENILDKLDHGAAISLSDAADDISDR
>DsbG-like protein 2
MRFNFSRTLFILLMVLAVCKTAWATAEWQVLQNIRLDAKPVDVIVAADNRWIYLLNDRGRLLIYGTNGQLRDRIDVGPDIDRIKAGPREDLVFLISQTRSTVQLISVSVIESIDTSSAPFKGPADAPITVAVFSDFQUPYCARLAPVLDQVIEQYPQQVKIAFKHFPLRNHRFATKAAQAAVAAGRQGHFWEFHDQLYKRYNRLNDQAIEEIRAALALDPEQFKADMLAPGTIARINADMQSGAQAGVRGTPTVFINGRRLMDKSLHGFQVLINPLLDQLKVTE
>Fe-S oxidoreductase-like protein 1
LTIFVEYGIVDGKPTTEEITEMADEAIKLGGKKRSVFIDKVKEILPEGGNLNLCLTCGACSSGCPATGLEGMDPRKFLRMAALGMDEAVLSTKWIWMCSMCQRCIYVCPMKIDIPQLVFNARAQWPRDQRPKGILGSCDVALRNDTCSAMGATEEDFQFVVEDVLEEYQEAQPEFAEMQAPVNKQGAEFFLNQNSREPVTEPDEMVPLWKILHLVGADWTYGTKGWAAENYCMFLGDDESWKHIVEVKKKAVEDLGCKVWLNTEUGHELFAVRAGLKKFNLEPNFEVKSIIQYYAQWIREGKLKVSSDWNKDLKIKFTVQDPCQLVRKSFGDPVAEDLRFVVKSVVGEENFVDMYPNRSNNFCCGGGGGFLQSGYPDERRAYGKLKADQILATKAAYAITPCHNCHAQVHDLSDQLGHPWQTVHLWTLICLSLGILGPNEREYLGDDLKEVNVFHPESSNF
>Fe-S oxidoreductase-like protein 2
MVENPIQLGGKKKQTFIDKVKEVLPEGGNLNLCLTCGACSSGCPATGLAGMDPRKFLRMAALGMDDEIAKSDWPWMCSMCQRCIYVCPMQIDIPQLVYNARQLRPREERPKGILGSCDMALRNDSCSAMGTSPDDFQFVVEDVLEEYQEAQPEFAEMQAPIDKEGAEFFLNQNSREPVTEPDEMVPLWKILHLAGVDWTYGSKGWGGENYCMFLADDEAWKHTTGMSVKQADTLGCKTYLNTEUGHVTFSVRAGLNKFNIPHNCEIKSIYEYYAKWIREGRLKVNSDWNKDLKIKFTVQDPCQIIRKSYGDPVAEDLRFVVKSVVGEENFVDMYPNRSNNFCCGGGGGFLQSGFKEERLKYGQLKDNQIQTTGADYCIAACHNCHAQIHELSEHYGAGYGVVHLWTLICLSLGVLGPNEREYLLDDLKEVNVFHPETAM
>Rhodanese-like domain-containing protein 1
LTMMKLQNYMNGSTAYISLSLKKYWKRSINRSIYKVKIITFVFGKHGRLGELMKVFSAICRVIIGLIIAMILIPYTCLGEYRDLSAEELKGMLDSGQKLYLLNPLSDIEFNEGHISGSVNIPLHSIMRSDKMPKNMDTLIVTYCLSQQUVYYIEAAGLVANRMYTNINTFSGGMKAWKSAGYEVQKNNPLTAFEVETIDSATFKKNFQNCCVVDVRIRKQYSMGFYTRYLSNEMASLTFEHRKKYIHKIPLQYLSSRYKKIAKDKKVVVVDYKGKQAPLAVRYLKSVGYDPVYMLKDGMSSFEN
>Rhodanese-like domain-containing protein 2
MHKKLFILIFSLHLVLVFAGLGIAAKVPAPDKGGDGFTAVTLEKAKQLFDEGVTVVACHSHTTDFMKGHPEGTIHITCLVPKDHKRVDMPLSEVDFDIAQLPSDKNTPIMTYCASGTUWKSYHAARLAVKNGYKNVYWMRDGIKGWKKAGYQVVGDAKLLDDLIALNKNDFKALCLCEKDARKLKNCTFVDFRDNADYDKGHIKGANHVDYADMFSKPMMEELNKSNSLVIIHDDQAVAGVIAATLKLMDYPDVYILR
>Formate dehydrogenase alpha subunit 1
LYRTLPKGALLMEPKNLMVINGNELPFETGETILDVARRGNIDIPTLCHLKGTTPTGACRICVVEVEGASTLLPACSTPASANMVVRTESPEVVAARREILRLMLSSGNHNCAVRGRDDGDFTQFQLGVERADGSDALCPVWGDCRLQDLAYRYQVTGEGFEGTPEKYPMETVNPFIVRDFSRCILCGRCVQACNEVQVNNAISFGYRGAATKIIAAGDRPLKDSDCVFCGECVQACPVGALVEKDVRYQVRPWEVEKVRTTCSYCGVGCQLYLHVKDNRVVKVTGVDEAPNHGSLCVKGRFGYNFIGSPERLTDPLIKENGEFRKASWDEALDLVAERLGTIRDTHGSDSLGVLTSARVTNEENYIAHKFTRAVLKTNNIDHCARLUHSSTVAGLAAAFGSGAMTNTIGDIEEADVILIVGSNTTENHPVISTFVKRAVTRRGAKLIVVDPRRIKMTEFAEQWIRPNLGTDVAWINGMMHVIIKEDLHDKAFVEQRTENFEAMKAVVEKYTPEYVETIAGIPAEQLITAARLYAGAPAGSILYCMGITQHTTGTDNVKSLANLAMLCGNMGIRGGGVNPLRGQNNVQGACDLGGLPNVLTGYQTVDNLDAIGKIERAWNVTGLPTTPGLKVTDMVPMAGTGEIKALYIIGENPLVSDPDLNHAEHCFEHLDFLVVQDIFLTETAKMADVVLPSKCFAEKDGTFSNTERRVQRVRQAVNPPGLAKDDWKITCEIATRMGYAMSYKDSETIFNELASLTPSYAGISYPRIEQVGIHWPCPTPEHPGTPILHGAQFTRGKGLFHDLEWKAPAEVADDDYPLYLTTGRVIYHYHTGTMTMKTDGLNERAPESFVEITQSDAVGMGIADGDRATITSRRGQIKVRVHVSPKAVEGTVFIPFHFAEAAANKLTNAALDPVCGIPEFKVCAVKVSKAA
>Formate dehydrogenase alpha subunit 2
MDQGTIMINGTPLPFEPGQTILEVAEENHITIPTLCYLKGASPTGACRICVVEVKGARTLMTACSTPAADGMDVLTESPKVVASRRETLELLLASGNHNCSIGSGREGDWSDFQMQAAASDQFEELCPSWGDCRLQDLAYQYQVEGGKYPRSENPYPMEMLNPLIVRDFSRCILCGRCVQACNEVQVNRAINFGYRGAEAKVVAGTDVALKDSQCVFCGECVQACPTGALVEKKARFSWRPWKAKKIRTTCPYCGVGCQLWLHVQNGRIVKVTGVENGSPNKGRLCVKGRFGYDFIYSEERLTTPLIREGDTFREASWDEALDLVADKFKQIIAESGSDAVAGVSCARSINEDSYQMQKLFRAVFKTNNIDHCARTUHAPTVAGLATTFGSGAMTNSFSEFSRAKMFLVIGSNMTEAHPVASTFLKNAVMNGAKLVVIDPRRHRLVDFADMHLPLKVGSDIALLNAIMYVLIEDDLYDKEFVKNCTTGFDQLKETVMAYPPEKAADICGIDAATIREVAHLLASVKPVMLCYTLGITEHTCGKNNVMSTANLQMLLGNMGVEMGGVNPLRGQNNVQGACDMGALPNVYPGYQAVTDEKSCEKFETAWQTTGMSKKVGLMIPQMMDGLVDGKVRAFYIFGENLANTEPDIHKVEHELASAEFLVVQDIFLNETTRFAHVVLPAAAWSENDGTFTNSERRVSRVRTASQAPGISQPNWWIFKQIAKRFGHDWASDSGQELWDNEISALAPNLGGIKYYRIEEDGLQWPCPTVEHPGTTFLHQGGKFTCGLGRFTPAEWTPPAEVPDTDYPLVLSTGRRLYHYHTRTQTGRCEGLNDLLGEETADISFSDADRIGIANGETIRVRSRRGEVAVRANVTPEVPEGMVWMAFHFRDGNANWLTHAAFDPVTLTAEYKACAVCIEKM
>Heterodisulfide reductase alpha subunit 1
MATNTVGSVLVVGGGISGMQAALDLADSGYLVHVVEKSPAIGGVMSELDKTFPTNDCAMUIISPKLVEFGRHLNINLITCAEIKEIQGTEGNFTVTVDKGPRFIDPAKCTSCGDCAEACPVSLPDEYNQGLNFRKATYKRYAQAIPGAYAIQKADKAPCRLACPAGINVQGYVQMVGQGKYAEALKIIMDDLPLPGVLGRICPHGCEDACRRCEVDQPVAIRELKRLAADQVDPRTIEIPMAEKRGERVAIIGSGPAGLSAAYHLARRGILSTIYEALPKAGGMLRVGIPDHRLPPAILDQEIEIITNMGVELLTNTPLGNDLTVDSLFDQGFKAVYLALGAHKGITLGVPGEKAAGVRQGVDFLREVNLTGKAPVGKHVAIVGGGNVAIDVARSAVRLGAETVQIIYRRTRAEMPAWEEEIQAAETEGTEITYLAAPQEILSENGKVTGLRCIRMELGEPDASGRRRPVPVPGSEYDLEIDQLIPAIGQRPDLSSIEDVDGVGFTRWSTTEVDPVTYATGRPGVFSGGDLQSGPWVAIGAIAAGKEAAESIERYLDGADMAAGREPIERSEPVYRPVPEGEPIVARVKPRELEPAARKGNFNEVELGITPEAGQAEAARCLNCGYCCECYQCVEACGAGAVTLETHQEQRERIDLNVGSVILAPGFSPYDPSKLDFYGYGRHPNVITSMQFERLLSASGPTGGHVARPSDHKDPRKIAWFQCVGSRDQNRCKNEYCSSVCCMYAIKEAVIAKEHAGDDLDCAVFFMDMRTYGKDFERYYEGAKSQGVRFLRSKVHTIDSVPNSDDLSIRYVTESGEMQTETFDLVVLSVGLETSPEVVALAESLDVGLTPGNFCNTTTFAPVTSTRNGVYVCGAFQGPKDIPQAVVDASAAASAAGEMLSSARNTQTRTAEVIPEVNVLGERPRVGVFVCNCGINIAGVVDVPAVRDYAASLPFVEYVTDNMYTCSQDTQDSMTAIIREKNLNRVVVAACTPKTHEPLFQETLINAGLNKYLFEMVNIRNQDSWVHKNNPDIATQKAKDLVRMAVNKVALKEPLTETELTVGQATLVIGGGIAGMTAALSLARQGYDTHLVERTDQLGGQANSLFRTWKGEDIKSGLAELIVQVNAEERLHVHLNTELADVEGFVGNFKTVIRNGDAETAIDHGVAVVATGARELEPDEYRYGEDPRILTSLELDRKMLTDDAMLGTLNAAVFIQCVGSREPQRPYCSRVCCTHSIESALAIKTRNPDTNVYILYRDIRTYGERETLYKKARAAGVIFIRYNLENKPQVVRDGDRLAVRVTDHVLGFPLEITTDLITLAAAIVPYADERLAQYFKIPLNDDGFFVEKHAKLGPCEFATDGVFLCGLAHYPKSIDEAISQGKAAASRAVTLLAQEHIFTSGEVASVDPQMCSSCGVCVSICPYSAPSFIAADARMFAGRATINAALCKGCGLCVASCRSGAIHLSGFDNNQIFAMLDAI
>Heterodisulfide reductase alpha subunit 2
MTTQTTLTASVPSADSAHDALRVGVYVCHCGLNIAQTVDCDGIAERATGLADVTVAKGIGYACSEPGQREIRDDIAEHGLNRIVVASCSPRLHEPTFRQMLKDAGLNPYLLEMANLREQCSWVHMHDKGAATDKAWDLIKMAVARVRRLSALSETRLPMTQRALVIGGGVAGIQSALDLADNGYDVVMIEKQPSIGGVMAQLDKTFPTMDCSIUILGPKMTDAGRHPRITIHTLSEVVDVNGHVGSFDVRIVKKARYVDETACTACGDCATVCPVVRPDEFNMGLSSRRAIYSPFPQAVPSAYVLNPHECLGNNPTVCTKCLEACEKKCIDFHMSDQTLTERVGTIVVATGLSPFDPRKLDEYGYTRFENVLTSLEFERMVNAGGPTQGELVRPTDRRRPKSVGFVQCVGSRSARRGKSYCSNTCCMNTVKSTLVLKEHYPDMAITVFYIDIRAFGKGFEDLFTRSRRKGTHYVRGLPGNVEPLPDGSLRVAVENTATGRLDYYDLELLVLAVGMEPAPGTQRLQEMLGLQLTSDGFFLEAHPKLQPVDAATRGVFYAGCAEGPKDIKESVTQASAAAVRAIRLMHAGHITAEAITAEVVPELCKACGKCAEVCPYNAISVDVKAKQPARITAAACNGCGTCAAECPFGAIVTHHFTDPQIIDQIDALLEERPEDKILTFACNWCSYAGADYAGVSRLQYPPNARLIRTMCSGRVDDAFIWHAFKKGAPVILVSGCHIGDCHYIDANHWTEKRIQKVRAKMEKRGIRPERLQLEWISAAEGVRFAEVMIRMESLRQSVSAAEIAETVAILTKDREFY
>Heterodisulfide reductase alpha subunit 3
VRPCIQRRGNRKVGNELIPETVLQQSFNQLGNRNFADVLVVGGGISGIQASLDLATAGFKVCLVEKAPSIGGHMAQLDKTFPTNDCSMUILAPKLVEVGRHPNIEVLSYTEVKSVEGEAGNFTVVLNKKPRYINEDTCTGCNTCVEYCPVNYPDPYNQEISPNKAVHIYFAQAVPLVAYIDESCLYLKEKKCRICENVCKNNAINLEQEAERIKIEAGAIILAQGIEPYDAKLKAEYRYGQYDNVVTSMDYERLLCSTGPYGGEILRKTDLKHPHKIAWISCVGSRQAAEGGNSYCSGVCCTYSQKQVILTKDHDAEAECVIFHNDIRSFGKDFERFYQRTENLPGVRFIKSYVTISKEMPETKNVTIKYWTPEDGIIEEEFDMVVLSVGLTPPADVKNIADTFGIELSNHDFAKLDSANPIQTTKPGIFVSGGLQGPLDIPESVFSASGASSQIGELLDYRRGKLSKERIYPEEKDVTNEEPRIGVFVCHCGANISRVINVPDTVEYCKQLPYVVHSQEQIFSCATNSAKEITDMILEKGLNRVVVAACSPRTLEPLFRDTLREAGLNQYYLEMANIREHDSWVHSKEMESALAKAKDIIRMSVARVARLEPLQEYDLPVNKAALIVGGGVAGMTTALSIADQKHEVYLIEKEKDLGGTARNIHSTLDGMDVQAYLHDLIRKIYDHPLIHVYHNATITQADGYIGNFVTTVKSDRGEVEIKHGATVLAIGADVYTPTEYLYGQQEAVVTQLELEDRIAKRDEKLVNARNLVMIQCVGCRNEDRNYCSRVCCSESVKNALELKKINPRMNIYVLYRDIRTYGFNEDYYREARGKSVRFIRYLPDDKPVVETTGKGSLSVTVTDQTLKKKVTIDADVLSLAAAVIPSESTKELAGLFKVTQSPDGYFKEAHVKLRPVDFATDGVFLCGMAHYPKFIQETINQAYGAAGRVLTLLSHDIVTASGSVCVINEKSCMGCGACVELCSYGALSLTKSKKGDKAAINPVLCKGDGLCNTICPTGAISLKHFTDEEIFSEIDALTNGEQEAVEQSSAIEQEAVEQSSAA
>HesB-like protein
MFEVTQPAVQQIAEYFKGKEAKPIRIFLNEGGUGGPGLAMALDEPANTDTEFEVDGFKFIVNSDFLEKAKPIKVDFHQYGFKLDCGIDFGAGCTSCGTKGSCCA
>DUF1573 domain-containing protein
MNLRTFALASALIMLATIPAAVSASSQTADPPAAATPAERPGAVMADRHYKFEPVVDGTQVTHDFKVKNDGRAMLDIHQVKTGUGCSVASYPRQIPAGGEGTISIKVNTSGYGGRDLKKNIAVYTNDPDNRRITLTLTGSVLKFVRLNPAYARLVGPAGSHISKSITITREKAYPFRIVEAKARNGKDIAFALKELKATEGDGYLLTIENKKTAAGRYADTVILTTDSTIKPTISVPIYGQIKAAAPPAANPDPSKPQSSGS
>Selenophosphate synthetase
MPGTRRTMMTEKAPYPKGLRLTETVKGAGUASKLPPGDLDRALCGLDFPADNNVLVGLSRADDAGVYQVSDDLALIQTVDFFTPVVDDPYWFGQIAAANALSDVYAMGGEPKTAMNLVGFPLKQMDLSVLRAVIQGGIDKIREAGAVLLGGHSVEDDEFKYGLSVTGFIHPREILTKQGMHAGDRLVITKPLGTGIVNTAIKGNLASQAMIDEVTTIMATLNRTAAMVMRQYPVHACTDITGFGLIGHLAEMLQGSAVGLRIDTGRLPVIDAALEFAAMGLVPGGAYKNRSFREAMVAMNEGIDPAIGDILYDPQTSGGLCIVVDAGSASAMVDHLKSEGVSQAAMIGEVVDEPAGKILVR
>AhpC/TSA family protein
MPRKVTLNTKAPDFELEDTSGRPVRLSDYLGKKSVILIFNRGFVUPFCRRHMAQLRDEYDKFEAHNAAIIVIGPEKPEAFEAYWRNHRLPFVGLPDPTHTVLKRYGQEVRLFKLGRMPAQVIVDPKGRVRYVHYGHAMTDIPSNAEILGLLDQIEEE
>Coenzyme F420-reducing hydrogenase delta subunit 1
MSAAREFRPKILGFLCNWUGYSAADLAGVSRQQYAPDIKIVRLMCTGRVDLAFMLRAFSNGMDGVFIGGCWPGECHYLTQGNYKALFLMNLCRKLMAHIGLDPERLRLEWISASEGMRYAEVMNDFSKTVKNLGPLGVGEGVDEATLKFKLEALTKLVPYIRLVEREKLRVDFKTVEEYTEFFASETFDRIFKDMIISKFETSQILSLLKTNALDTGQITEQLGLPRTDVAEYLNDSVRQGFIDFDPSSNRFATIQY
>Coenzyme F420-reducing hydrogenase delta subunit 2
MSEWEPKIVAFLCNWCSYGAADLAGVSRMQYPSNVRIIRIPCTGRMSPKFALAALRNGADGVWVSGUHPGDCHYLEGNYYARRKFALFTNLMDYMGIEKDRLHMSWVSSAEATKFIDVVTRVTDAVRALGPNTRFVKHQAKVA
>Coenzyme F420-reducing hydrogenase delta subunit 3
VGTMNTDFKFKPKMLCFACNWUAYGAADLAGVSRLQYSTDMRILRVMCSGRIDMAHVLRAFSNGMDGVFIGACHLDECNYVTHGNFIAKNMVLLFKKIMEHIGLNPDRLRMQFMSAAEANVFAESTNSFIKTIKELGPLGKNEGLDDEEIRSKLAQVEKLLPYIKIATKEKLKKRLSQDEYEGYFTKDEIARLFDEAPSYYIQPDKCQACMTCARRCPAEAIISVKKEVHVIDQDKCIKCGTCIEVCPTKFSAITKIVGQPVPPPPPEGKRAIVKKSKEKEAA
>Tetrathionate reductase family octaheme c-type cytochrome
MSITGPVHRLFFTIVLTGICLIVPVQAAAPPTEAPQPAAATQWVAPDQEAAKKRAAEVVPFVEGVRDECRLCRQQRLRDQGLGVKDQSESYFLLDSPIIRQTEDHYGPVRFMHSKHAVVTKDCALCHHHRPLDESASETVRCSACHQQPFQKSHPERLGLKAAYHQQCMGCHREMDKGPIDCAGCHRKNVPDHKEKIQLAENPEPSQVTAECLRCHQAAGEDMLKSAHWLWKGPSPNTLDHGKRVDLGKATIATNNFUISITSNEARCTSCHAGYGWKDDSFDFTDMTKIDCLVCHDTTGTYKKTPTAAGMPDSSVDLVAVAKSVGLTSRKTCGDCHFNGGGGEAVKHADLSRQLLKPPRNCDIHMGGYDFQCSECHRTRNHKIAGRSSSVPVVEGSMSCTGCHSNTPHYGDDLLDHHLNKHCNNISCNTCHAPLYAKCKPTKVFWDWSKAGDKAREVIKDKYGMDDYLWKKGEFIWKESAKPVYAWYGGFMKRVLLGDPLDRSLPEINITEPVGSINDPNSKISPFKIMKGTQAVDAEYDYLLVPHLYPRDKNDTTAYWKHRDWQKAFADGMKAADMKYSGKYEWIRTNMYWGVEHEVMPADMALSCVQCHASLKGERTCDRCHQDNRDVDFKSIAHKGTDFSYMASMGRDVSHLVGSTDYIDFKSLGYKGDPIIYGGRFKKLPMGYKAQE
>DsbA-like protein
MTQHTEIPTLEVYSDYTUPWCYFSTGRIEQVQRTFDLRIQWRAFPLHPETPAAGQALEDLFANQPVDIPAILKRLTSVARELNLPFGEQTMTYNSRLAQELGKWAEVKGCGDTFHHAMFLAYFRDGENIGSADVLIELCRGIGLDPAAAREVLSQRTFLAAVDDDWEKSRKNNIRIAPTFVMGSQRRAGYQSLETLKRLVETAGIGLRK

#Desulfosarcina sp. BuS5
>AhpC/TSA family protein
MNSKDYSIMSNNKKSLEKGDKSPEFTANTYNGNSVSLTKLQKVGQVVLVFIRGFSUPYERRHLGQMQQDYNKFIAKNASVVVITPHDAEKTLKYFSKNNLPFYGIPDPDHKIANLYKQQWKLTKLGLMPALFIINRAGKIVFSYYSKNMKDIPANDLIIGQLEN
>Coenzyme F420-reducing hydrogenase delta subunit 1
MSDWEPKIVSFLCNWCSYGAADLAGVGRMQYPPNIRIIRIPCTGRMSPKFALAALREGADGVWVSGUHPGECHYLEGNYYARRKFSLFTNLMEHMGIEPGRLHFSWISSAESTKFVEVVNEVTKEVKALGPNKRFVIDNAKVA
>Coenzyme F420-reducing hydrogenase delta subunit 2
MSSFDPVIIAFCCNFUGYTAADLAGSMRLKYPARINSKFSPAIHRIGSIKDQVHAYQNLFRPRKGF
>Distant Grx-like protein 1
LEEFVMSDKVLIFGKNGUPFTIAAREAYAKKNKDLEYIDVLSDPDKLSSMMKYSNGMRKVPIIVEGDKVSIGFNGRS
>DUF1573 domain-containing protein
MMKKLYVFPLLIFSVFFVFSLSSGEVKEDLKTPDSFFPEESFDFGKVVDGTQITHDFKVLNRGNAPLVVKRVKTGUGCTAVSFSRQISPGGEGKITIRIKTKGYGGRRLKKNIVVQTNDEKSKKVTLVVSGEVERFVSIFPRRVNLRGKIGTEIKRSVKITPEKKYPFKITGLRAEKGDFIEYRLEESRKSDVTFYILKIKNKKTTKGGYHDSIYLKTDSEIQPEIRIGVYGNILSKSPEGGA
>DUF166 domain-containing protein
MHKNNNTKTQHILVFQQNGSGKSKIRGIRKYGGDLFRLETCSIDEDLPPVVDDSSGYLPDDIKADLVLDYLKHLDLSHDLARMCMKKNIPVVSPGKKMRLPGVFIPPTUCWLSRQVCLGTYGEKFGAPEFTVKVSDGKFVDITIKRGAPCGATWDAIRRVLNMQVEEGIIRMGIEAQFFCTADPAGWDPIYAKSPVHLAGQIHAAALEKAVEAQLPVYDSETVKVSHQR
>Fe-S oxidoreductase-like protein
MAKEAIKLGKKEKSYFIDKVKEILPDGGNLNLCLTCGACSSGCPATGLEDMDPRKFLRMAALGMDEEIIKSNWPWMCTLCQRCIYVCPMEINIPQLVHYARQLRPREKRPKGILGSCDMALRNDSCSAMGATPEDFTFVVEDVLEEYKEAQPEFADMEAPVDKQGAEFFLNQNSREPVTEPDEMVPLWKILHLAGANWTYGSKGWGGENYCMFLADDDAWKHIIKTSADHAQELGCKVYLNTEUGHATFAVRDGLRKFNIKHNLEIVSIYQYYAKWIREGKLKVNSDWNKDLKIKFTVQDPCQIIRKSYGDPVAEDLRFVVKSIVGEENFIDMTPNRSNNFCCGGGGGFLQSGFNEQRLAFGKIKDEQIKATGADYCIAGCHNCHDQIHKLSEHYGGHYPVVHLWTLICLSLGILGPNEREYLGDDLKEVAVFHPETAL
>Formate dehydrogenase alpha subunit
LGPYKEIKYTMEAQNSIIINGNEFSFEPGETILEVARRNDIDIPTLCYLNGAAPSGKCGVCVVEVEGQDDLPEACSTTAAGQMVVLTESPKVIDSRRNTIRNMLSLGNHNCAARGSDDRDWTAFQLNVQQDDKSDQLCPVWGDCRLQDLAYRYQVSATGTPGTRVQYPMEDVNPFIVRDFSRCIRCGRCVAACRGIQVNDAIDFGQNKLSDKVVASDDKALKDSDCVFCGECVQACPVGALVEKDVRYRVRQWETEKVRTTCSYCGVGCQLYLHVKDNRIVKVTGVEGTPPNYGSLCVKGRFGYNFVNSPERLTTPLIKENGEFREASWDEALDLVAGRLKSIKEEHGPDSIGVLTSARVSNEENYIAHKFTRATLKTNNIDHCARLUHSSTVAGLAAAFGSGAMTNTIGDIGTADVILVTGSNTTENHPVLSSVVKRAVRFKGAKLIVVDPRRIKLTEFTDLWLRPNLGSDVAWINGLMHVIINEELYDKKFVENRTEGFEELKKIVEKFTPEKVEKITGIHARDIVEAARLYGKAKAASILYCMGITQHTTGTDNVKSLANLSMLCGNIGIPGGGVNPLRGQNNVQGACDMGGLPNVLTGYQPVTDFDARKRMEEAWGVTDLPDKPGLTVTKMIPKAHDGELKALYIIGENPLVSDPDLNHAEKSIKNLDFLVVQDLFLTETAQIADVVFPSRCFAEKDGTFSNTERRVQRIRKAVEPPGEARDDWAIICDISSRMGFPMSYENSRAIMEEISMVTPSYAGITYDRIEDVGLHWPCPTVDHPGTPILHGEQFTRGKGLFHSIDYIPPDERVDQDYPVYLTTGRVIYQYHTGTMTRKTEGLNECAPECFVEISAQDAEKYDLDNKAIVNIASRRGEINAKVLISGKAVDGTVFMPFHFAEAAANRLTNAALDPVAGIPEYKVCAVKLSKAA
>HesB-like protein
MLEVTEAATSELTEFFKGKEVKPIRIFLNEGGUGGPSLAMALDEPKDTDHVYDIDNFKYVVDKKFMEKAKPIMVDFMQMGFKLTSGLKIEAGAGCSGCGSTSSCC
>Heterodisulfide reductase alpha subunit 1
LPELSTGSKSMEPIKAITKATGYETETRVGVYVCKCGLNIAQTVNCPEVANFASGLDDVVLAKDISYACSEPGQKEIKEDIEENRLNKIVIASCSPRLHESTFRQMMQSAGLNPYLMEMANLREQCSWVHIEQPAEATQKAIDLVKMAVARVRILSPLFEETLPLTKRTLVIGGGIAGIQAALDLADNGYEVVMVERSPSVGGIMAQIDKTFPTMDCSIUILGPKMTDVGRHPKIKLHTMSEVVDVKGYVGNFKVKILKKARYVNENECTACGECAKVCPVVRPDEFNMGLSSRRAIYSPFPQAVPSSFLININECLGHNPVVCAKCLDVCDKGCINFHMSDSEFVEDIGSIVVATGMDVYDPTELDEYGYTRFENVVTSLELERLVNAGGPSQGELIRPADRKKPKSIGFIQCVGSRSSRKGSEYCSNICCMNTIKSTLLLKEHYHDIEIKVFYIDIRAFGKGFENLYLRSRRLGVQYLRGLPGTVEEQADGSLKVAVENTSTGKLEFHNLDMLVLALGLKPSKSTRKLQEMLGLQLTPDGFFLEAHPKLQPVDAATRGVFFAGCAEAPKDIKESVTQASAAAARAIRLMHKGEITSEPITSEVIEEHCKSCGKCAEVCPYNAITVDVKKKTPAVVNTASCAGCGTCAAECPFGAITMSHFTDDQITAQIDALLDEMPKEKILTFACNWCSYAGADYAGVSRLQYPPNVRIVRTMCSGRVDENFIWHAFKKGAPVVLISGCHIGDCHYIDANHWTEKRIRKVHKKMEKLGIRKERLQLEWISAAEGIRFAEVMNRMEKLRESVSYQEIAETIKKLKKKSA
>Heterodisulfide reductase alpha subunit 2
MMSENIIGSVLVVGGGIAGMQSALDLANSGYYVYLLEKTPSVGGVMAQLDKTFPTNDCAMUIISPVLVEVGRHLNIELITYSDLESIKGSAGHFKVKIKQKARYIDINKCTSCGECETVCPVDIPNDYDEGLTSWKAIYKQYAQAIPGAYSIKKADKAPCRLACPAGLNVQGYVQMVKQGKYEAALKIIMEDLPLPGVLGRICPHECEDACRRCDVDEPVAIRNLKRLAADQFDPRGIEIQCAPARDEKVAIIGSGPAGLSSAYHLARKGIQATIYEALPEAGGMLRVGIPDHRLPRQILDNEIEIITNLGVEIKTNSPLGPDLSVDDLFNQGYKAVYLALGAHKGIKLGIPGEETNGVRQGVDFLREVNLTGKTDIGRKVAIIGGGNVAIDVARCAVRLGADEVQIIYRRTRNEMPAWEEEIQAAEDEGVKIAYLAAPEEALAKDGLVCGLKCIKMELGEPDASGRRRPVPIKDSEYLIDIDQLIPAIGQRLDDSTIKNVTDLNFTRWGTIQVDPLTFATDRDGLFAGGDMQTGPSIAIAAIAAGREAAESIIRYLDGQDLSAGRNPVGPITIENSDYQAIPVNEPVNPRKHMPELAIEKRARNFDEVELGYDEESGKAEADRCLNCGYCSECFQCVDACLADAIIHNDQPHDKEIDVGSVILSPGFKPFDPSKFDIYGYSNFANVITSMEMERILSATGPYQGHLLRPSDRKEPKKIAWLQCIGSRDNNRCDNGYCSSVCCMYAVKEAVIAKEHADYELDAAIFFMDMRTFGKEFERYYDNAREKEGVRFIRSRIHTVEEDPDTNNLSLRYTDEKGKIIVERFDLVVLSVGLEISPEVAELASTLEVELTPGNFAKTSPFAPVSTSRDGIFVCGAFQGPKDIPQSVVDASAAASAAGEILNASRNSLTKIREEVPEINVTGDRPRIGVFVCKCGINIAGVIDVPGVRDYAATLPYVEYVDDNLYTCSQDTQDAMTEIIKTKNLNRVVVAACTPKTHEPLFQETLVNAGLNKYLFEMTNIRNQASWVHKNCPELATQKAKDLVRMAVTKVALMEPLEEAELQVTHTALVLGGGIAGMNSAKSLADQGYETHLVEQSSQLGGQALNLYKTINEENVQENLLALIDEINNNDKINLHLNSTLTEVEGFVGNFKSTITTSDRDAQAQILDHGIAVLATGAVPFMPDEYSYGKDPRILTSLELDRKFIDQDPSLKDINSAVFIQCVGSREPGRPYCSRVCCTHSISNALELKKINPDMNIYILYRDIRTYGEREYLYKKAREAGIIFIRYNINAKPEVDVQDNKIFLKVTDHVLDIPLIIEADLLTLATAIIPNRDETLANFFKVAMNEDGFFIERHAKLGPSEFATDGVFLCGMAHYPKPIDESIAQGKAAASRAVTLLSKEIVNTSGTVAKTEPFKCSSCGVCISICPYSAPLITEAGPFAGKAEINPVLCKGCGLCVASCRSGAIHLKGFDNDQIFAQIFALNEAA
>Peroxiredoxin (Prx)
MKDLKIGCGKPTGSKIGEFAKENKSIEEPESIKETVMSIAKVGGKAPDFEAPAYQNGKFGQVKLSDYLGKWVVLCFYPGDFTFVUATELAAVAAKYKDIQELGVELLSVSVDSHFVHKMWQDNELAKMVEGGVPFPMLSDSSGNIGKVYGVYEENSGVEMRGRFIIDPDGVIQTIEILTPPVGRNVDELIRQIQAFQYVRKTNGKEAAPSGWQPGKPTLKPGPDLVGRVWEVWKTDMASD
>Rhodanese-related sulfurtransferase COG0607 form 1
MHACRKDTDELDPEKPTIVYUAMGGRSRAAAQLLSGKGFKEVYNLKGGINAWEGLVAEGPEEAGMLYLKGDETASEIILLAYGMEAGLGSLYLKLAEMLDEPEVVRILTKLAGIEDKHKEKLYTVYSTLNPGVGDIEVFEAGISADVMEGGLTTDEFLTKNKAVMQTLEDVLSIAMMLEAQALDFYLRYSRSVKEEKSKAILYKIAEEEKAHLAVLGKLIDKYLYRLSHK
>Selenophosphate synthetase
LTNQSINSIKIDNQGNLMMNKEFKNLRLTETVSGSGUASKLAPGDLDKALCGLQFPTDPNLIVGLKSADDAGVYRITKDLAIIQTLDFFTPVVDDPYMFGQIAAANALSDIYAMGGVPKTAMNIVCFPSKQMDMSVLRRILEGGLVKMKEAEMVLVGGHSVDDNELKYGLSVTGFVHPDRILVKKNLMPGDRLILTKPLGTGIINTAIKGGIASVETTESVTALMAELNRTAAEVIVNYPVHACTDITGFGLIGHLAEMVSESGYGIEIISDKLPIIPEAMEFAAMGLVPAGTYRNREFREPMTDIAPSVDRALQDILFDPQTSGGLLICVESRQADSLLFELKEKGMSTAAIIGSVSQNLGCIIIVN
>SO_0444 family Cu/Zn efflux transporter
MNVLVTIILQSWHLLLEASIYILFGILVGGLLKVFISPATVAGHLGKGRFTSVFKAALFGIPIPLUSCGVLPAAASLKKQGANNGATTAFLISTPESGVDSIAITYALLDPLMTVARPVAAFLTAIAAGITENLFHSANDKDKIKVDLSCPIDGCCDGIDCSPDEHKHHHSFVEKLQAGLKFAVTDIWGDLAGWFFTGILLAGLITALVPSRLFIQYLGCGFSSMLIMLAMGIPLYICATASTPITAAFILKGVSPGAALVFLLVGPATNITSLSVLFGLLGKRATAIYLLTLAVFAVFCGLILDQLYIGFGFSARAVAGQAAELIPFYGQLAGAIILLALSVRPICDRLKNFFSKASHHHAHGTVCGCEPSSPFPIDKI

#Desulfosarcina widdelii PP31
>(2Fe-2S)-binding protein (copper chaperone Copz family) form 1
LRLIYAAMMSMKIERNEIVGDLICYCFGYSEDDIQKDYMENGKSTIMEKIQMEKKVGSCQCATKNPKGKUCLGDVHQVVVKLKGKPVLNVIG
>AhpC/TSA family protein 1
MTPTWSFRLFTKPSDFAGRKNVLVVFNRGFIUPFCRRHMAQLRQVYRRFLKLDTQIVVIGPEGAESFREYWRKEDLPFIGLTDPKHEILKLYGQEVKLFKLGRMPAQMLIDKSGMLRYVHYGHSMADLLLNKDIINLIKQFNS
>AhpC/TSA family protein 2
MELNMRAIGKQEVQLWDHSRVQLTEFWRQGPLVLVFLRHYGUPFCREQVAQLRREKEAFDRLGAAVVLVGLGSVGQTAAFKERFDVPFPMIADPDKRLFEAFRLKQASAGALLSAKMVLRGVTAMAKGHGIGVPQGDVRQLPGVFIIDTDGRILFSHHAAGPADHPSPDVLLDVLSGERTA
>Arsenite methyltransferase
LETQISKKDKDRIEAGIQGKYTKVAKDPEGLFKYPTGKNGLEALKYNPVLIQALPSSVAASYCGVGNPFSIGPINNGEAVLDIGCGAGVDTLIAAMMTGPTGTAVGIDLTAEMLERAEKNLNLTDLKNVTFKKSSGEKLPFEDNSFDVVVSNGAINLIPDKTATLKEALRVLKPGGRLMIADQIMVGQLEKDLKARIDSWFQUEGGAIPGKDFLALLEKVGFQKCELIGDTGFNSTPKTKGTLFRAEKPALSTKLIKPVANTVHSDRKVPPMGKKSPPAIDRVLERAHAIGCEEAKIIDTRTVIVEKWVRWKCLYGCPFYNKDGFHPPFAPGANETKEVLSEFTKAILLKGPKGKALTDIAVRLEGEAYKMGFYKAFALTALPSGAGGEANSGAT
>Coenzyme F420-reducing hydrogenase alpha subunit
MAKTINIAPLTRIEGHASIAIQLDDAGNVADSKVHFQSLRGFEKFVEGKPAEELPRIVNRICGICPWHHHLAANKAVDRCFGVTPPPAGQKLRELMQTIAHAEDKLLHFFFLAAADFVIGPDADYAVRNVIGVAKANPELAQKVVRMRFKAKMILEKFAGKAIHPVAGVTGGFAKPMLEEDRKQMLADMQEILDFALYTIDFAKTQVFPPYLDTVQTLGVIKTGFLGTVDDDGALNLYDGKLRLMKADGSYTDFDVQDYTDYLAEQVVPWSYGKFPYAQSWNEGFSLDLDEPKGIYRANCLARINAADKMPTPKAQAELDEFRSTFGRPAQATLLYHWARLIEEVYACEHAIELLNDPEITDPDVRSEVVPGAGRGVGCVEAPRGTLIHDYSTDANGLITRANMIVGTTHNLGPINMSVNQAARSLIHEGNVDEGILNKIEMSVRAYDPUVSCATHRLDGDHGISITISDSNDRVVRSWPNP
>Coenzyme F420-reducing hydrogenase delta subunit 1
LVERLPAATAFKPVNSDRRSVNGKPQTLNPEPQTANNGGTMTATAVTPQILAFCCRYCSYAAADLAGSMRLDYPDSVKIVQVPCTGRVDVIHLLKAFEAGADGIYVAGULEGECHFLEGNRRTRKKVDWMRKTLEEIGIDSSRVQMFNLSSAMAPEFARIAREMTETVSELGLLTDS
>Coenzyme F420-reducing hydrogenase delta subunit 2
MNESFEPQILAYCCKYCAYAAADLAGSMRLNYPSNVKVIQVPCSGRVDILHLLTAFEKGADGVYVAGULEGECHFLEGNLKTRRKVEYVQRTLEELGIEPERAQMYNLSSAQGPRFAEIATEMTEKIKALGPTPVNS
>Coenzyme F420-reducing hydrogenase delta subunit 3
MSEWEPKIVAFLCNWCSYGAADLAGVSRMQYPPNIRVIRIPCTGRMSPKFALAALRNGADGVWVSGUHPGDCHYLEGNYYARRKFALFTNLMELMGIERDRVHMSWVSSAEATKFIDVVTQVTDAVRALGPNTRFVKPQAKVA
>Coenzyme F420-reducing hydrogenase delta subunit 4
MSQAFEPVIIGFLCNWCAYAGGDLAGVSRLQYPPNMRPIRVMCSGMVPPDLVVESLSQGADGVIVMGUHLGECHYLDGNHKAKARAEVIKIVLADNGIDPRRFALEWVSSAEAPRFAEVVTTFTETIRSLGPNPVRTPMAAAG
>Coenzyme F420-reducing hydrogenase delta subunit 5
MTAGHLFTPKIIGFVCHWUAYGAADLAGVSRLQYTPDIRLVRVMCSGRVDLAHILRAFANGVDGVFVGGCRLGECNYITHGNYHALNLVLLAKKILARIGLDPERLRVAFMSAGEGNRFVEVVDDFTRTIKDIGPLGQSEGLDNNSVDTALVEVSRLVPYIKIEKHTKLTARLENESEYADHFTDEEIEQLFDEVVSYYIDPEKCQACMICQRRCPVDAIDGGKNRIHVIDQERCIKCGTCLDACPSRFGAVDKIVGTPVPPPPTEAQRNLKRKAKA
>DsbA-like protein 1
MTQHNDFITLEIFSDYIUPWCYFSTGRIEQLEANFDITVTWTAFPLHPETPQEGRSLQDLFAGQPVDIPAILDRLMRVARELNLPFGDRQMTYNSRLAQELGKWAEDQGRGDAFHMAVFLAYFHRGENIALPEILVRICEGVGLDPAAARKVLDRRTYREAVDRDWQRCREMEITVVPTFMVGDRRLVGALSYEALESMLTSAGVIRRSSSNNESR
>DsbA-like protein 2
VENAILEVFSDYIUPWCYFSTGRIDVVF
>DsrE-like protein
MNVLFIISSDDGETIYNAMRLANVAVKKGDEVRVFMLGKGVLFERAGSEPFDVMGQINQFEGDFYVUGVCMKSHGLVGSGTCPIGWMDDLYEIAMDADKVFTF
>DUF1573 domain-containing protein
LQKQPAVSGWLIKEKKMRFRIVIPMVMLALMWGATAGFGASDQAAGKASSSAGTTVQAAPVAVIPELKYEFTPVVDGAEVTHDFTVKNFGEAALAIHQVKTGUGCSVASYPRQIPAGGEGTISIKVHTNGYGGRTMNKQIQVFTSDPANNRITLSISGKVLNFVKIEPKYARLVGRSGTDIQKKITITREKAYPFKITKAKARSGKDIAFSIEEFSKEGIDGYILTIENKREATGRYADTLTLITDSPVKSSLRVPVYGQIIAAEPRPASAPGQKNATGG
>DUF2284 domain-containing protein
LEKVGFQKCELIGDTGFNSTPKTKGTLFRAEKPALSTKLIKPVANTVHSDRKVPPMGKKSPPAIDRVLERAHAIGCEEAKIIDTRTVIVEKWVRWKCLYGCPFYNKDGFHPPFAPGANETKEVLSEFTKAILLKGPKGKALTDIAVRLEGEAYKMGFYKAFALTALPSGAGGEANSGATUPSGEDEGPCDLQKPEEAKNKVRPMMEACGIDVFRTARNNGFDIDTQKETYGRWNFFALVLIE
>FAD-dependent oxidoreductase (CoA-disulfide reductase, NADH oxidase)
MKKGEKLVIVGCSGAGGPAAMMAKKLMPDVDVTVIRKEPCFIVRUALPHVVAGLAAPESIVVPDKMLEGPGIHIIVEAVTRVDAAQKKVHLSDGRELDYDKLFLGMGAKSMIPPIEGIDLKGVLALRGLEDAEKIRTYMAEKNPRHLVFIGAGFISLEVASLFASLAHGGKPVTIVELMDRPLPLMLDADMAAPVADYLKEKGLTLLTGKKVSRIVGSNGTVTGVQLDSGETLEADMVFVNVGVRPNTELAESIGLEMGDFGIKVNAFQETSDPDILAGGDCVEKINFVTGKPEGGRLRGPAVMQGRLAAKRLAGYDIKFPGVLNAGGCQVFDLVVTATGLTETDARRHGIETVSAVVDSRSKHGMIPGMQPWKIKLVFERESQVLIGGQIVSHTIGPAREIDAVSAFILGKKTIGDLTTFTSACNPDISSEPSAEPITIAAEQALQKLK
>Fe-S oxidoreductase-like protein 1
MPQPIELDDLECEFKDEVLEKVPDALLDLCMTCGTCTGGCPASGLMDMDPRKLLRMVNLGMDEQVKKSNWAWVCTMCARCVNACPMKINIPKLVYSMRGSWPRNKRPKGIRGSCDQHIRAGNAMGVPTDDFIWTVEDVAEEIRETQPQFKDIQVSVDRVGAHMAINQNSREPVTEPDELSPLWKILHLVGADWTYPSVMWAGENYCLFLADEEGWRYIMEEFVDHIDNTLGCKLVVNTEUGHSYFAILEGLRKFNISHKFEFTSIISLYAGWIRDGKLPVNSDWNRDLKIKFTVQDPCNIVRKTERQTMADDLRFVIKTIVGEENFVDMVPCGVNNYCCGGGGGALQGGFPEERRAYGKIKFDQVMATGADYVIAPCHNCHSQIEDVGHHYGGNYRVAHIWTFMCLAMGILGENERKYLGPDLADFGL
>Fe-S oxidoreductase-like protein 2
VESMNEKLIQLGGKKKSTFMDKVKEILPEGGNLNLCLTCGACSSGCPATGLEGMDPRKFLRMAALGMDEEIAKSDWPWMCTMCQRCIYVCPMKIDIPQLVYNARGLRPREERPKGILGSCDMALRNASTSAMGTSPDDFVFVVEDVLEEYQEAQPEFADMKAPIDKQGAEFFLNQNSREPVTEPDELVPLWKILHLAGVDWTYGSEGWAGENYCMFLADNDSWEQVTRTTVNQANKLGVKTFLNTEUGHVTFSVRAGLKKFNLEHNFEVKSIYEYYAKWIREGKLKVNSDWNKDLKIKFTVQDPCQIVRKSFGDPVAEDLRFVVKSVVGEENFIDMQPNRSNNFCCGGGGGFLQSGFKEQRLKYGQMKDGQIQATKADYCIAACHNCHAQIHELSEHYGGHYGVVHLWTLICLSLGVLGPNEREYLNDDLKEVNVFHPETAM
>Formate dehydrogenase alpha subunit 1
MDVNRRQFIQITGAGAAGLAVGGLGFDLKPVRAHAGMLKTKYAKETTTICCYCAVGCGAIVHTSKRGDGRVINIEGDPGHVINRGALCSKGASLKQLAENEKRLTEPMYRAPYSDKWQSVSWEWALEKIAHRVKETRDANFTFKNDKGQVVNRTTAIASVGSAAMDNEECWVYQALMRSLGLVYIEHQARIUHSATVAALAESFGRGAMTNHWIDLKNSDCILIMGSNAAENHPVSFKYVTEAMEKGATLINVDPRFTRTSAKADIYTALRSGTDIAFLGGMIKYILDNDLYNQEYVSLYTNAPFIVGKKYGFKDGLFSGYEKTPKGPAMGKYDKSQWAFEMDSNGVPKMDRSLKHRRSVFQLLKKHFSRYDLKTVSMVTGTSEADLKKVYSTYSATGKRGQAGTIMYAMGWTQHTVGTQNIRTMAMIQLLLGNMGVAGGGVNALRGESNVQGSTDHCLLWHIWPGYLKTARASNTTLAAYNEKWTPISKDPLSANWWQNYPKYSVSLLKSYFGKAAGSANEFGYSWLPKVDDGVAYSWFDLFDAMYKEKIKGFFAWGQNPACSGANSNKTREAMANLDWMVNVNLFDNETGSFWRGPGMDPGAVKTEVFMLPACVSVEKEGSITNSGRWMQWRYQGPKPLGNSRPDGDIILELGEKIKEVYKSGGVFPEPILNLKWDYATEGAYDPHKVAKEINGYFVQDVTIKDKIYKKGTLVPSFAFLQDDGSTSSGNWLYCNSYTEKGNMAARRGQEDAVNKIGLYPEFAWCWPVNRRIIYNRASVDAKGIPWDRKDWVIYFKGEEQGGKYVSRKWLGDVPDGGWYPMQNPDGSWRKDTKYPFIMRKHGHAQIFGPGLNDGPFPEHYEPLECPIEKNYFSSQMVNPTAAVYSSEADTHFTCDPRFPYVGTTYRVSEHWQTGLMTRPQEWLMELQPQMFVEMSEELARLKGIRGGERVLVKSARGQVECSAIVTKRFKPFIIGGLTIHQVGVPWHYGWRWPASGKEESANLLTPSAGDANTRIPETKAFMVNVVKA
>Formate dehydrogenase alpha subunit 2
MDYNRRDFLKISGAGVAGLSLIQLGCSMKQVKGYSAGLKIDGAKEVLSICPFCSVSCHIIAHVKDGRLVSTEGDPDYPINQGALCAKGAAMLSLTRNPHRVTKPLYRAPYSDKWEEKSWDWVLDRIADRVKKTRDKGFTATNANGQRVNRLENLFTLGTSHMDNEECALVHQAVRALGVVHLDHQARIUHSATVAALGESFGRGAMTNHWIDIKNADAILIMGSNAAEHHPISFKWVLDAKYNRGAVVMHVDPKFSRTSARSDFHVPLRSGTDIAFLGGMIHYILENKKYFHEYVANYTNAALIVSKEFGFKDGLFSGYDPKTRTYDRSKWSFDTDARGVPLKDPSLRHERCVFQLLRKHYSRYTLDQVSDITGVSEENLMRVYQSYAATGTPEKSGTILYALGWTQHTVGVQNIRSAGILQLLLGNIGVAGGGINALRGEPNVQGSTDHTLLYHIIPGYMATPRADWPTLADYHKANTPVSADPASANWWQHKPKYFNSLLKAWFGDNATQENDFGYGMVPKLDKGVDYSYLFLFDRMYRGKIEGGFILGLNPANSVANANKVRKAFDNLDWMVAVDVHNSETSDNWHRPGVDPKTVKTEVFLLPSAHRLEKDGSVTNSGRWMLWHYEAVKPPGQARTFGDMFVDLMNRIRKAYKRGGAYPDPILKMAWHDSYDPEMVARRINGVFTRDVEIKGKRYRKGQQVPSFTALADDGSTLSLNWLYAGSITEEDGNKSKRRDPTQTPMQAEIGLYPNFAWCWPVNRRILYNRASVDLNGNPWSPSKAVIAWEDGKWVGDVPDGGWPPLATGKGRYPFIMHKHGFGQIFGPGRADGPFSEHYEPVETPVSRHPFSAQLNSPCYKSLSSEMDLLAKPADPNYPVVLTTYSVTEHWCGGGETRNVPNLLEAEPQLYVEMSPELAGEKGIENGDGVVVESARGRVEAIAMVTVRMRPLKVQGRIVHEIGMPFCFGWTTPGCGDGVNRLTPGVGDPNTTIPEFKACCVNIRKADRLTEIA
>Formate dehydrogenase alpha subunit 3
MEQGTILINGSALPFEPGRTILQVAEAHDIHIPTLCYLKDATPTGRCRICVVEVDGSSNLMTACNTPAADGMVVLTESPKVVASRRETLELMLASGNHNCSIGSGRESKWTEVQMQAAASDNFDTLCPSWGDCQLQDLAYHYQVEGGKYPRRQTPYPMETVNPLIVRDHSRCILCGRCVQACNEVQVNRAINFGYQGDATKIVTAGDVPLKDSDQCVFCGECIQACPTGALTEKKARFDWRPWDVEKIRTTCPYCGVGCQQWLHVKDGRIVKVTGVEEGSPNKGRLCVKGRFGYDFIYSDERLTTPLIREGDAFREASWDEALYLVASKLKEIIKESGPDAVAGVSCARSINEDSYQMQKLFRGVFKTNNIDHCARTUHAPTVAGLAATFGSGAMTNSFSEFSRAKMFFVIGSNMTEAHPVASTFLKNALLKGAKLIVADPRRHRLVDFADMHLQLKVGSDIALLNALMYVLIDEDLYDKLFVENNTTGFEQLKEIVMTYPPEKVVDICGIDAETIRKTARMLASVKPVMLCYTLGITEHTCGRNNVMSTANLQMLLGNMGVEMGGVNPLRGQNNVQGACDMGALPNVYPGYQAVTDEKMCAKFEQAWETTGMSTKLGLMIPQMMEGLVDGKVRAFYIFGENMANTEPDIHKVEHELASAEFLVVQDIFHNETTRFAHVVLPAAAWSENDGTFTNSERRVNRVRTASQAPGDAKPNWWIFKQIAKRFGHDWASDSGKEIWDNEISALAPSLGGIKYYRIEEDGLQWPCPTVEHPGTTFLHKDGKFTFGLGRFMPAEWTPPAEVPDEEYPLVLSTGRRLYHYHTRTQTGRCEGLNDLLGEETADISFVDADRVGIANGEKIRVKSRRGEVNVTANVTLEVPEGMVWMAFHFREGNANWLTNAAFDPVTLTAEYKACAVRIEKM
>Formate dehydrogenase alpha subunit 4
MEQTNLMVINGNELSFEPGETILEVARRADIDIPTLCHLKGATPTGACRICVVEVEGAENLMTACSTPAAANMVVRTESAKVVASRKETLRLMLSSGNHNCAVRGRDDRDWTQFQLGVEKDDGSDALCTVWGDCRLQDLAYRYQVTGEDFKGTSAKYPIEMVNPFIVRDFSRCILCGRCVQACNEVQVNNAIQFGYSGAKSKIIAANDRPLKDSDCVFCGECVQACPVGALVEKDVRYHVRPWETEKVRTTCSYCGVGCQMYLHTKDNRVVKVTGADEAPNHGSLCVKGRFGFDFVGSDQRLTDPLIKEDGHFRKATWEEAIDLVAGKFKEIRDTHGGDSMGVLTSARITNEENYIAHKFTRAVLKTNNIDHCARLUHSSTVAGLAAAFGSGAMTNTIADIEEADVILVTGSNTTENHPVLSTFVKRAVTRRGAKLIVVDPRRIKMTEFADTWVRPNLGTDVAWINGMMHVIIKEGLHDQNFVEERTEKFDEMKVLLEKYTPEYVESITGIPARQLIDAARLYAKAAAASILYCMGITQHTTGVDNVKSLANLAMLCGNMGIRGGGVNPLRGQNNVQGACDMGGLPNVLTGYQTVDNLDAIKKMERTWNVNGLPTKAGLKVTEMLPKAHEGEIKAMYIIGENPMVSDPDLNHAEACLKHLDFLVVQDIFLTETARMADVVLPSKCFAEKDGTFSNTERRVQRVRKAVDPPGMAKDDWKITCDIATRMGYAMAYKDSEAIFNELAGVTPSYAGISYDRIEHEGLHWPCPTPEHPGTPILHGAQFTRGKGLFHAIEWIAPAELVDETYPLYLTTGRVIYHYHTGTMTMKTEGLNERSPESFVEIAQGDAQGMGIEEGERVTITSRRGEIQARVRISRKAVDGTVFIPFHFAKAAANKLTHAALDPVCGIPEFKVCAVKVSKAA
>Glycine reductase complex selenoprotein B
MSETNDHPETFESFKNSFFYGSRSDLSFKFLSHLSDDQAAAFFQGLLSKLVDAYDDGNATPIYEHVRQGQVLSYAQEARAVYETGPFVLMEKPLSESRLMLLTSSGHFVQGDDPEPLGIENMTQAQAEQNIMSFIKAPPTLSTIAVDTDTDRLVVRHGGYDVRGARKDPNVSFPLQRLRELAAEGRFAELSDPAFSFVGACSQTRLKKITGPGWVRRFKEQQVDAALLVPVUPVCHVSVGHVARLMEEAGIPTVVVAVAAFEQPLRKMALARVLLTPFLMGRPVGPVGDAKTQKQVLRAALGMLESTQRPTVTVFPQA
>HesB-like protein 1
LIFKLSRFSDIYNCLRGTGFKKITFSEEIYFMITVTETATQELIDYFKEKDFSPIRIFYNAGGUGPPSFALALDEHKETDEIFKVKDFIFIVEKALVDTVQQITIDMTARGFTVTGALVPSAPGCYPCA
>HesB-like protein 2
MLEVTQPAVQQIAEYFKGKEVKPIRIFLNEGGUGGPGLAMALDELTEADTKFDVDGFEFIVNTEFLEKAQPIKVDFQMYGFKLDCGIDFGAGCTSCGTKGSCCA
>Heterodisulfide reductase alpha subunit 1
MIAIRAGELARTLGVHRNTIRNWIKNGVLEAQPTVGKKYLIAKDRLLQFVQSKGIATTAVESLIESGLTVPAAQPVPSLNQPALQKEAPMKQKAIGSVLVVGGGIAGIQATLDLADSGYYVYLLEKSPGIGGVMAQLDKTFPTNDCAMUIVSPKLVECGRHLNVEILTLSEIVDVSGQKGDFTVTVRKKPRYIDMDKCIACGLCAQKCPKKVDDEFNMGISKRKAAYIQYGQTVPLKYVIDPEQCLYLTKGKCRACEKFCPTGAINFDDKEERVTLNVGAMILSPGYRPFDPSGMDYYGYGQIPDVVTSLEYERMLSASGPFQGHLVKPSDHREPKKIAWIQCVGSRNTNRCDNGYCSSVCCMYAVKQALVTAEHLTGEGLEQTIFYMDIRSHGKEFERYYEDAIDKKVNFVRARPHTIDPGIEGSGVSMTYTLEDGTQVTDHFDLAVLSVGLEASPEAIELSERLGIALDEHRFAQTRSFWPVTSSRDGIYVSGAFQAPMAIPRSVTQASTAAAEAGRALIEAKGTLTRSKTYPEERSIENEAPRIGVFVCSCGINIANVVDVEAVAQYAAGLPNVVLVENNLFTCSTDTQSLIAEKIKEHNLNRIVVAACTPRTHEPLFQDTLKEAGLNGHLVEMANIRNQNSWVHQKQPEMATEKAKDQVRMAVARSSVAYSLEAVAVDVEQKALVIGGGVSGMKAALMMAGQGFPVLLIEKSDRLGGVAAQLRTTAQGEAVRPLLEQLIQDVKNNDRIEISTRTTLVSAAGSVGNFSGEIDVDGSRRSVSFGAAVVATGGKESTPEEYGYGSHDRILTHLQLDALLDSRPEALQNADSAVFIQCVGSRDARRPYCSRVCCAHSVESAIELKTLNPQIDVYVLYRDMRTYGTREALYARARQMGVVFIRFDLDSKPQVSTDNGNIAVRVNDPVLQMPLEIRADYLILAAAIEPTDNADLVDIFKFSVNPEGFVNEAHPKLRPVDMSVDGLFVAGLCNYPKPIDEAVAQAKAAASRANVILSQATMQLDPIKSTVTEACDGCALCLDVCPYKAIGLVEKIVDGTPVRRVVTDSALCKGCGICEATCPKGGIVVHGFTPDQLKVQVEAALEPVRQRALETVSVEK
>Heterodisulfide reductase alpha subunit 2
VENQMIEQLCQAWGKDRFGDVVVVGGGISGIQASLDLATAGFKVYLIEKSPAIGGHMAQLDKTYPTNDCSMUILSPKLVEVGRHPNIEVFSYTEVDDVQGEAGDFTVTLSKKPRYIIEEKCTGCTTCVEYCPVEYPDRFNQDISSNKAVHIYFAQAIPLIAYIDESCLYLKEKKCRICEGVCQNDAIDLHQTPQKMEINVAAIVLAPGYDVYDPAVKGEYGYRRLANVVTSMDYERLMCATGPYEGEILRASDKAHPRNVAWIQCVGSRRVTKGDNSYCSATCCTYTQKQVILTKDHDAETACTIFHNDVRSYGKGFEAYYQRAQQLPGVRFIRSYVSIVGEDPETKNVIVRYATEADGVKEESFDMVVLSVGLGPPADYQGLADTFGIAVNEHGFCRIDSSNPMATSRPGIFVSGAFQGPMDIPESVFTASAAGSQCGQLLDYRRGKLTRAKVYPPEKDAAGQTPRIGVFVCHCGTNIGRVVDVPATVDYALTLPNVVHAQEQLFSCATNSMKEIVDTIVEKDLNRVVVAACSPRTLEPLFRDTLREAGINQYYYDMANIREHCSWCHSKEKEAATRKAMDITRMSVARSEALEPLQEFDLPVNKAALVVGGGLAGMTCALSIADQGHEVYLLEKQSELGGTARRIPSTLDGQDVQAFVGEQVQRVYRHPLIHVYNEAVITEATGYVGNFVTRLTSERGPATIEHGAVVIAVGAEEYKPTEYLYGENERVVTHLELGERIAAKDETITGAQSVVMIQCVGCRNEDRNYCSRVCCGHSIKNALKLKALNPEMDVAIAFRDMRTYGFSEEYYREASQKEIRFIRWTPEEPPQVEAAKSAGRSVLRVVLRDPILGQRLAIDADLLVLAAAIVPASSAQEIARFFKVPLGPDGFFQEAHVKLRPVEFAADGVFLCGMAHYPKHIPEAINQAYGAAGRALTLLSHDIVTVSGAVCEVAEKKCMGCGACIEVCTYGAIELRKTKQGKKAIVNPVICKGDGLCNAVCPTGAIVLKHFTDQEIWRQVDALANEEQKSFQREKSEAESAVSG
>Heterodisulfide reductase alpha subunit 3
VNHHHGFYERSGEDIMTKNAIGSVLVVGGGISGMQAALDLADSGYLVHVVEKSPAIGGVMSELDKTFPTNDCAMUIISPKLVEFGRHLNINLITCAQVKEIKGTEGNFSVTIDKGPRYIDAAKCTSCGDCAEACPVSLPDEYNQGMSIRKATYKRYAQAIPGAFAIQKVDKAPCRLACPAGINVQGYVQMVGQGKYEEALSIIMEDLPLPGVLGRICPHGCEDACRRCEVDQPVAIRDLKRLAADQFDARNIEIPMAEKRDERVAIIGSGPAGLSAAYQLARRGIMSTIYEALPKAGGMLRVGIPDHRLPSEVLDRDIEIITNLGVEIKTDTPLGGDLTVDSLFDQGFKAVYLALGAHKGITLGVPGEQADGVRQGVDFLREVNLTGKAPVGKHVAIVGGGNVAIDVARSAVRLGAETVQIVYRRTRAEMPAWEEEIQAAETEGVSLTYLAAPQEILVTDGKVSGMRCIRMELGEPDSSGRRRPVPVPGSEYDLEIDQLIPAIGQRPDLSCIDEVDGLEFTRWSTTEVDPITYATGREGVFAGGDLQTGPWVAIGAIAAGKEAAESIVRYLDGADMAAGREPIEREDPVYRPVPEGEPAKARARVRELEPEARRGNFDEVELGLDEEAGKAEAQRCLNCGYCCECYQCVEACGAGAVTLETHQEQRELLDLNVGSVILAPGFTPYDPSKLDFYGYGKHPNVITSMQFERLLSASGPTEGHVARPSDHKEPQKIAWFQCVGSRDQNRCDNAYCSSVCCMYAIKEAVIAKEHAGDALDCAVFFMDMRTYGKDFERYYEGAKAQGIRFLRSKVHTVAPLPDSDDLSIRYVTESGEMETETFDMIVLSVGLETSPEVVTMAQSLGVGLTPSNFCETTTFAPVTTSRSGVYVCGAFQGPKDIPQAVVDASASAAAAGELLCSARNTQTRTAEVVPEINVAGDRPRVGVFVCNCGINIAGVVDVPAVRDYAGTLPYVEYVTDNMYTCSQDTQDIMTEIIKEKNLNRVVVAACTPKTHEPLFQETLINAGLNKYLFEMVNIRNQDSWVHKNNPDIATQKAKDLVRMSVQKVVLKQPLAENELTVGQATLVIGGGIAGMTAALSLARQGYETHLVERSDRLGGQANNLYRTWKGEDIQKHLAELVGQVNAEKSLTVHLNTELAEVEGFVGNFKTVLKTDGTEAPIEHGVAVVATGASELTPNEYLYGQDPRVVTSLELDRKMLAEDPMLDSVDTAVFIQCVGSREPERPYCSRVCCTHSIESALAIKERNPDSSVYILYRDIRTYGEREILYKKAREAGVIFIRYDLENKPQVVQDGERLAVRVTDHVLGLPMEITTDLVTLAAAIVPYADEQLSQFFKIPLNDDGFFVEKHAKLGPSEFATDGVFLCGLAHYPKSIDEAISQGKAAAARAVTLLAQENIFTSGEVASVDPQMCSSCGVCVSICPYSAPSFIPEDARMFAGRATINAALCKGCGLCVASCRSGAIHLNGFDNNQIFAMLDAI
>Hypothetical protein OS_HP3
VGDGIGNEMGFVVRTNPAHRQFDHFGDAFAVPDHLAGQVPAQVGHQPLEGRQIFGRLNAGAGGAVGHENRRIVGAGIPVDGDAIERSVHRLLEHGLQIGHGNFGVRPDEAQHGGHVGTNHSGSLGYGDNMVWGTLSLTLTLSRFGQGVRGHDGTGQIVRTIFIQTVHENRGRRFDLFYGKRCADDAGGGGQHLVFCYSQRPGRDGGHGPSRGHPLLAVGTVGVARIDNYRPADAGLHPLPVQNHRCRLDDISGKHRSDGGGPVGHQQSQVRIAVLFNARSHSAGCKPLACQWRHIRFLLNALLMNCKMVLAFHCPIPRSLSIGEKPMPCKPAGFDIKGACLESDAYIRKTISPKWLMERNPMAEDIPRCDHCSQPLELKQSURSVNFRCKGCGASFPLSRFIHLMDEAMEQQLAFLRCDRL
>Hypothetical protein predicted in Geobacter lovleyi
MKGIEMKEILTLLAVVGVWILLQAYILPKLGISTUMRNACQVTSKQNDVKNVGEDQKER
>LULAXC family (seleno)protein
MGGDKYMKEIEQLIDQMDLENAMEVLATTVKKIFSQASEQSRLKFVYALTGDAGKRNAADLVHLULATCMDEGVDPTKMCQNLMNKVAQSKQLQAVTNPEILVLFEDWLDEIENEVISSIKKSGSDDHVSIAEKTGLSRSGADFIITKLKREGRI
>Methionine sulfoxide reductase A
LISYFLRHRPKINFSGFISVWETLSDSSSGGKRKERTINMKKIRCKSGIGWLPSIGMIAVVAIATTAMISQDNNMYAMNSAHQTNDKTISAIPAIDAELPDAFETASFGLGUFWGIESRFGIIDGVIRTRVGYAGGRRPDPTYRHIGDHTETVQVDYDPKRITYGQLLDFFWKSHTPNSPSRSGQYMRAVFYHDENQRGQAEASKAALEKELGRSVHTRVVPLHSFTMAEDYHQKYLLKQQHRLKAEMSRIYPSHRDFVDSTAVGRINGYAGGNGSKEHFERDIERLGLSDAGKQALRNIVERQWDYERQ
>Peroxiredoxin (Prx) 1
LMPEEAEVGCARPTGGPVGEPVEETVEEKSKPDAKEISMIHVGEKVPDFVAPGYQQGKFINVKLSDYLGKWVRLCFYPGDFTFVUATEISAVAEKYPEFQKLGVELLSMSIDSMFVHKMWDDHELSKMVDGGVPFPMLSDAGGKIGRLYGIFNEAAGVENRGRFIIDPDGVCQGFEVLTPPVGRNVMESIRQVQAFQLVRETMGGEATPSGWRPGKKTLKPGPDLVGNVWKEWKTEMAFD
>Peroxiredoxin (Prx) 2
MAEEAEVGCARPTGGPVGEPVEEKAEEKSKPVVKEESMIHVGEKVPDFVAPGYQQGKFINVKLSDYLGKWVLLCFYPGDFTFVUATEISAVAEKYQEFKKLGVELLSMSIDSMFVHKMWDDHELSKMVDGGVPFPMLSDAGGKIGRLYGIFNEGAGVENRGRFIIDPDGVCQGYEVLTPPVGRNVMESLRQVQAFQLVRETMGGEATPSGWRPGKKTLKPGPDLVGNVWKEWKTEMAFD
>Putative mercuric reductase
MTMRQLLKIFTFAIFTLIVSVSVNADQQIIMEIVGMNCKLUPLAIRKSLSATEGVKNVEISYEKGKAWLIVDETFEDQALINAVSKTGPYKGKVVEKRSIK
>Selenophosphate synthetase
VGSSGRRMHLLPGVVRHRSASGRALPVGSEPVDGRTQCRRRPSRCIMLNDAPIPRAVIQFLTRRTVMAADKPPLNPMRLTETVKGAGUASKLPPGDLDKALCGLEFPTDANVLVGLSKADDAGVYRISDELALIQTVDFFTPIVDDPYWFGQIAAANALSDVYAMGGEPKTAMNLVGFPLKKMDLSILRQVIQGGIDKVREAGAVLLGGHSVEDDELKYGLSVTGFVHPDRILAKHGLKAGDRLVLTKPLGTGIVNTAIKGNLASDEVTRRIAALMATLNRTAADVMQRYPVHACTDITGFGLIGHLAEMLEGAGCGLKIVVEKLPVIDEALEFSAMGMVPGGAHKNRSFREHMVDLDEGIDPSMRDILYDPQTSGGLCIAVAADSARDLVDHLQSEGVEYASIFGEVVESPVGRIQVM
>Tetrathionate reductase family octaheme c-type cytochrome
MTRTGPVIFSFIIVALAGLCWCGPALAAADTAAAPPPAETVVWTAPDQEAAKKRAAEVVPFVEAVMDECRLCRQQRLRDMGLSVKDQTESYYLLDSPIIRRTEDHYGPVRFMHAKHATVTKDCALCHHYRPVDESASETTRCSACHQEPFQKDHPERLGLKAAYHQQCMGCHREMDKGPIDCAGCHRKNIPDHKDKIQLAANPEPSQVTSECLRCHQQAGEDMLKSAHWLWKGPSPYTLNHRKSVELGKATVATNNFUVSIISNEARCTSCHAGYGWKDDSFDFTDMTKIDCLVCHDTTGTYKKTPTAAGMPDPKVDLVAVAKSVGATSRKTCGDCHFNGGGGEAVKHADLSRQLLHPERNCDVHMGGYDFQCSECHRTRNHKIAGRSSSVPVAEGDISCQNCHSATPHYGDHLLDHHLNKHSSNIACTTCHAPVYAKCKPTKTFWDWSKAGDKKRKPEKDKYGMDDYFWKKGEFIWKESAKPVYRWYGGFTKRLLLGDQLDLTRSEFNITEPVGSINDPNSKIAPFKIMAGVQAVDAEYKHFLVPHLYPRDKEDKTAYWKHRDWQMAFTDGMKAAGMKYSGKYEWVRTNMYWGVEHEVMPADMALSCVQCHESLKGERTCNRCHQDSRDVDFKKVAHKGTDFSYMASKGRDVSHLVGTTDYIDFKALGYKGDPIIYGGRFKKLPMGYKAEK
>YeeE/YedE family protein
MLRQPWSPYLAGGLTGVLLVLSVWVAGNFFGASTTFSRSASVIEEAVGINTSKIEYFTTSKGKYGPGSLPNWQLMFLVGIIIGGFVASKLSGDFRIQAVPDMWQERFGPNPVKRAVVAIIGGTIALFGARLAGGUPSGHGLSGLAQLSISGFVALAAFFIGGLISANLMYGTQRK

#Desulfolithobacter dissulfuricans GF1
>LULAXC family (seleno)protein 1
MGIRRKDKMNDKAPPRPGQQKELLGNLISSLLQDLDHGEKKKLLQQIIDRSEKEHSVVDMVEYUIKKCTDSGVNPIEMSKEVLAAISHTHELGSYATAELQILFDDWLRDTEQLILDFITIRNRVDPESIATHFKLKRESVIFIVSKLTREGRVAMQASSTAPQNKIIRLIQREEP
>LULAXC family (seleno)protein 2
VLEASVMEELQKIIAQMEPDKALAALAEAAKQILAHLDEQARVDFVVSMIGESGSDKVASLVDLULAECMDEGVDPTHMCQSLVEKVALSKQLRAVTEPDILPLFEDWLDELERELRDLVMATGSADPQRIARELGLSDNGVSFLLTKLRREEKIS
>Rhodanese-like domain-containing protein
VLKNWRFIFTHILRNLWHPPCNHRDSNPIDPFANTESATRRYPMKKSLRRLAPLCIMVSLLTYGCVQPKSGQDTASQAPATVAKVGDKVLKGKVVGRSNKARTISIKVGKGAKSKTVMVKFDDRTKGLDFAVKGHAAIINCEKRVKDLYALSIKPKLAKLPAGVSEIKPAELKAMLDDRKDVVLIDSRPAKRYQASHLPGAISIPVDKAKEMASLLPPDKDRQLIFYCGGPTUGMSTKSAGLAKKLGYTNIRVLLAGEPGWAKAGYPTYAGREFISKGNIVLIDLRDADKDRTGRIPRSVSIPASSLKDMMSEIPLKAPVVLYSDREKEAARAWRLLRQEGFKKVSLVPGGIEGWVNSGGTLEQGPVVTEIRWQRKPGKGEVSLARFEKAVAGQLRNVAILDVRTREEAAEGKFAKAIHIPLDELSSRLGELPKDKEIFVHCTTGARADMAAQELKKHGYKASFLVAEVECEGTECDIEE
>Rhodanese-related sulfurtransferase COG0607 form 1
LWRGGPGPPAWKSGSAFDNIVEQVRGMSSRARGSGIQEKVRIMKVEQQYINLSSDQLRAYLAGHAEEEYVLVDVRQPEEYRRGHIPGARLLPLAELGARLPELPTDRDIIFYURSGKRSQAAALFTSASGFIRKTIYNLQGGMLGWNGEVLPDFPALRVFDLETDPRNLLYTAMDLERGAQRFYTMVLEKYPDQSFSGAIDLLARAEEGHARLVYNYWARDQDSVPPFTPLYEALPGDILESGQDVEEMVARFDRLKGPACVNVVEMALSIEMAAYDLYRNMAHRFSGTEMEAPFLALAQAEKEHMRIAADALLGCAGS
>Selenoprotein W (SELENOW)-like protein
MKVTIEYCSKUNYKPRASSLEAELKQVFGPDVDVELIAGSGGVFEVSRDGELIFSKKALNRFPEEGEIVGLLKG
>Selenophosphate synthetase
LMKSSSPRLTQTVKAAGUAAKLGPGDLGRILCGLDLPRDPNLIVGSETCDDAGVYRLNDTTALIQTVDFFTPIVDDPYAFGQITAANALSDVYAMGGRPLLCMNILACPVKTMPETVFRQVVEGGLEKIREAGALLVGGHSIEDTELKYGLSVTGLVHPDRVLKNSGARPDDVLVLTKPLGTGILSTAIKGGLGESGLEKRIIEVMATLNRLPAEILQRPEFIDDPSLRPHACTDITGFGLIGHLHEMAQASRVSIHIHTETLPILPETLAFADMGIIPEGAHTNRKFYLSQVNGACEPASSLELICCDPQTSGGCSSLCRRPGPGLCSPTWKRRAIPLPAGSSATCTRNPPGGLFLSREEVDDAAHPVFTLYYPPGPSGRLAPDPVVVGARASCCVALRKHRENLLLDSLSFGPGAGSWLCGDLRGCRSHAQAAGGAQL
>Peroxiredoxin (Prx)
VCEANYQKYVIIFIMLVRIGIFARRPVHLQTVYNKEEVRMSDEGAIGCARPTGGPVGEEGQQENVSAKETNQEEQVMIKVGQKAPDFTAPGYHKGEFVQVKLSDYLGKWVLLCFYPGDFTFVUATEISAVAEKYPELQKLGVEVLSMSIDSMFVHKVWNDEELAKMVDGGIPFPMLSDAGGRVGKVYGVYDEEAGVETRGRFIIDPDGVIQGYEVLTPPVGRNVNETLRQIQAFQLVRETGGGEATPSGWRPGKKTLKPGINLVGRVWEEWKTDQAFD
>Heterodisulfide reductase alpha subunit 1
LSCRSLQRRLWMKTNEEAAEMLKNKTIGSVMVVGGGVTGMQSALDLADAGYFVYLVERSGAIGGAMAQLDKTFPTNDCSMUIIAPKLVECGRHLNIELMTLCEVTEITGRAGNFKVTLKEHPRYVDMDKCIACGECASKCPKKVDDEYNAGTGKRKAIYVKYAQAVPLKYQIDPEACIWLNKPGRCGACAKVCPAGAINFDDTEKIHEIDVGSVILAPGFECFDPSGTEVFGYGQYPNVITSMQLERYLSASGPTEGHLVRPSDGKPVRKMAFLQCVGSRDENLCGNGYCSSVCCMYAIKEAVIAKDHVPGLQTSIFYMDMRTHGKEFDEYYQRAKNEAGVRFVRCRVNGVEPQGREGDLRLHYVNEQGQQIEEYFDLVVLSVGLETPKHVLELADKTGVRLTHHNFAAVSDFAPVSTSKAGIFTCGAFAGPKDIPQSVMEGSAAAAAAADTLAPARFELAREKTFPPERDILGEELRIGVFVCHCGSNIAGYVDVEDLAEYAATLPGVVHVERNLFTCSQDTQDLMVKVIQENKLNRIVVAACTPRTHEPLFHETIRAAGLNEYLFEMANIRNQNSWVHTGDKTAATQKAKDLTRMAVAKVTWQGPLENVAVPITQRALVIGGGIAGMAAALNLANQGFPVDLIERSAVLGGNGRHLHNTWSGEHIPLRLHRLVDKVTSHELITVRMETEVVAAEGYVGNFRSTIKNKIGLKETISHGVAIITTGASRLMPDEYGYREHKEVVSALEFDKLCEINDIHVRNSNSFVFIQCVGSRESDRNYCSKVCCTHSVQAAIELKKENSSRQVYILYRDMRTYGQRETLYKKARELGVVFINYELHGKPKVTRGKNGLVVEVWDHVLHRPLLINADMVILAAAIIPSAGAKKLAQLYKVPLDNHGFFQESHAKLRPVDFATDGLFVAGMAHYPKPVEESIAQALAASARAATLLSRNEITLDGIKAEVDPDNCDGCALCVDVCPYHAITLVEETDDEGQIHKRVAINKAHCKGCGLCQGTCPKRGVSVAGFSLKQLESQLEAALAV
>Heterodisulfide reductase alpha subunit 2
VEIVMGKGMEHRAGSVMVVGGGIAGVQAALDLTELGYYVYLVEKAAVIGGVMAQLDKTFPTNDCSLUILAPKLVEAGRSPNIEMLTNADFLALSGKPGDFTAKVRLRPRYIDADACTACGLCTQYCPRHHVDPYNEGLALTRPIHIDYAQAVPATYYIDPSSCLHLQYDTCQICVPVCQSHAINFKQQPEEREIKVGAVILSPGFGKISEETLEKYSYNKHPDVITSIEFERMTNASGPFQGEVKCFSDGRHPKRIAFIQCVGSRDLGCDNGYCSSVCCMYAIKEALVAKEHDPEVDITIYYMDMRTQGKEFDKARQRAEAMGIKFVRAKVADVTPWKNRLQLTYATLDGTHEFEPFDMVVLSVGLESPRDAKGIADITGIELNQYQFAATDTFTPLNTSVDGVVVAGAFQGPKDIPESVTQASGAAGIAAGMLEKQRGQGIVHKTYPKEKTLDDEVRIGVFVCHCGINIGSVVDVPTVEQSVEGMEGVVYHTDSMYSCSQDAVETLKEKIIEHNLNRVVIAACSPRTHEPLFQETLRDAGLNPCLVEMVNIRDQCSWVHAGEPDAATDKSKDLVRMAIAKAQRLKPLPEQTVPVTPRALIIGGGVAGMTAALTLADQGFEAVLVEREKQLGGNLGQLNHTLASSETASYLKSLVSRVKKNKKIDVLTDATLTQLSGFIGNFASVVTSGSGKASREHTVDHGVIILATGGREHRPGGYLLEESKKVLTQLELEKRLAGKAKKRAPDSVIMIQCAGSRGDDLNYCSKVCCNHAVKNALKIKEINPDSQVIVLYRDMRTYGFAEDAYREARLKGVVFIPYTLDNKPEVYEKGRRLHVKFFDSLLQEEMDMTPDLVALSVGIVPESTEDLSKMLKAPLTDDKFFLEAHVKLRPVELPVDGVYVCGLAHAPKPVDETIAQAQAAAAKAAAPLVKGYVSVAPIVSQVEEDKCIGCSICASLCPYQAIEMVKVDKKRKARTIAASCKGCGICASHCPTFAISMGGFTNEQITAQIEAFGTDTEKNSPETAEVS
>HesB-like protein
MLEVTSSAIQNLKNYLSQNNIDSAVRVALMQGGUAGPSLGLALDEPKENDQKFEEDGLTFLVEQGLLSSCGNIKIDFIDAGYRSGFSITSTNPVGGGGGCSSGSCGSGSCG
>Formate dehydrogenase alpha subunit 1
MARKKIFTSSTSVPGNSSSRITLNPKLARRSFLKLSAATAALTGAAMTTKLTATASAATTKKAAYPGSKKVKTICTYCSVGCGIIAEVQNGVWVRQEVAQDHPISLGGHCCKGAGAIDMVTSEKRLKSPMKKVGGKWQKISWDQAMDEISKKLLAIREKDGPDALHFNGSAKVSNEMAYLHRKFAAFWGSNNIDHQARIUHSTTVAGVANTWGYGAMTNSLNDIRHAKSMIFIGSNAAEAHPVAMQHILYAKEVNNAPLIVVDPRYTKLAAKATDFVRIRPGTDAAFMMGLINTIIENNWHDKEFIRTRVAGFPEMAAEAAHYTPEVVEEITGIPASETRRIAKLLATNRPTSLTWCMGGTQHHIGSSITRTFCILQLVLGNMGKSGGGTNIFRGHDNVQGATDMCILSHSLPAYYGLKDGSWKHWCRVWDVDYEWIVSRFKEKKWMNKKGFTLSRWFEGVIQEEKIEQYTPIKALIQWGCGVSSNSMFHKVKKAYDQLDLIVVVDPFPTMASALSDKDNMYLLPSSSQYETSGSVTSTSRQFQWRFKVVDPIYDSKDDYQIMEELVKRLGFADKFYKNIKQVPEDITRELGRGSLTIGYNGPTPERIKKHTENWHTFDIDTLQANGGPCNGEYYGLPWPCWTEEHPGTPILYDISKPVAKGGLPFRNRFGLEHTYSMSGRTENQLAAKGVANPGSEVMGGYPEFKDIVPGTNWKTDLSQKTIKEAIRRGMAPFGNARARCVVWTFPDQVPVHREPLHSPRPDLIPKYPTYEDKPNHYRVFTRYKSEQKPGMSKDFPLVLTTGRMVEHMGAGAETRSNKYLAELAPDMYAEINPKTANDLGIRNGEMIWIESPEGGRVKVMAKVTQRVDEATIFMPFHFGGMLMGDSLLDKYPKGHEPYVIGESANTVTNYGYDIITQIQATKDGLCRVKRA
>Formate dehydrogenase alpha subunit 2
MPANQRNIKEAEHEGVQFLLMASPVEICGHPKENHRLRLELIRMKLGEPDKRGRREPVPVPGSFTALDVDTVVSSLGQMAVNGRFAGGILEEQLDISPRGTIVANPRSSQTSVEGVFAGGDAATGVKSVIQAVVSARRAAENIHAFVTGEPKAPAESRFNFTRGKTFDDVSLKNFEGIDVKLREKMPERPPETAVQDFDEVKLGFTEKMARREADRCLSCGCTAFDRCDLKRLDIEYNVNINKTGMGKVPLYPKDESHPSIAVDRNKCIFCLRCERSCAYDALEVKASSFDELGRPEGLEIDFKDHCVSCGKCVDNCSTGALNKKHRLVPIQSEEVREVRTTCPYCGTGCQLILKVKGLTIMEVTADPEIGPNYGDLCVKGRFGFHFIQHPDRLKTPLIRRYKGGPLEVATWDEALDFVATSMANIRAEMGPDALAGLSSARCTTEENYAFQKFFRTIVGTNNVDHCARYUHSPTVTGLVTVLGSGAMTNTINGILDGEVLFVIGSNTTETHPVIGLRMREAVKRGASLIVADPRKINLVDEARLWLRQRPGTDGALINAMCHVILRDNLADEAYIAERTENFDSLKEAVADCTPQWAEKITGIPAEDIETAARIFAEAERAGIYYTMGITQHTSGTDNVLALANLALLTGNIGKHGAGLNPLRGQNNVQGSSDMGCLPVYFPGYQRVDDEEARRRFEELWQAELSPKPGLTATEMTGAMLEGRIKGLWIMGENPILSDPNSDHVRKAFEQLDLLVVQDIFLTETAQHADVVLPAASFAEKNGTFVNTERRVQRVRRVVPPPGEARDDLSIINMLTARMIGPSQAGPVPAGGRISQEEERMFKTFPPLAATVFDEITSCWPAMAGMNYDRLEEQGLQWPCPDPDHPGTPVLHENGFPRGRALFSAIEWKGPEELPDEEYPLLLTTGRVLYQYHTGTMTRRSPVLENSAPSPYVEMNPEDAARLGLDDGDKVRATSRRGSIILPVRVTSRVNGGIVFMPFHYREAAANLLTNDALDPVCKIPEAKVCAVKIEKYEEPVETL
>Formate dehydrogenase alpha subunit 3
MRDVMTVCCYCGCGCGLYLHVKDGHVVGSSPSRNHPVTRGNLCVRGWHAHGFVHSPDRLTRPLVRRQGRLAPASWDEALQVAADGLARIRREHGPDAIGILASAKCTNEENYLLQKFARAVIGTNNIDHCARLUHAPTVAGLATTFGSGAMTNSIEEIGQAQAILVSGSNTTRTHPQVARRIYEAVDNGAELIVIDPRRTRIARHAHVHLQIRPGTDIPVLNGMMRSILDENMIDDLFIDMRTENYLALRDMLLTVDLDEVAAITGVERKLIARAARMYARAQRSVICYCLGVTQHVAGTGNVQSFANLAMLTGHVEQEFTGVDPLRGQSNVQGACDMGALPGVFPGYQSVSDPEVRARFAAVWQAEVPETPGRTLLDMTHGPADRELHGSETIRAMYITGENPLLSDPELNTVRQAMQALDFLVVSDLFLTETARLADVVFPAASFAEKSGTITSSERRVQLMNRAIAPVGDCWPDYRIVEALASRMGYPMEYSSPAEIMEEICMLTPIYGGMYHDRLRGTWGLQWPCTDRQHEGTKFLHKYSFTRGRGHFEPARHVAPAELPDSLYPFALITGRFYHQYHTGTMTRRTPLLEREGGQPLLEMHPEDGVRLGLHNGDRVRVRSRRGQAEFVVELTDRVVPTRLFTSFHFSEAPVNRVTIAASDPVARCPEYKICAVQVERV
>Fe-S oxidoreductase-like protein 1
MSAVVDLQQIRARVKEQIRQAVPDIHIDYCLTCGLCASGCPATGLEGLDPRKFLRLLVLGQDEEILATNWIYSCTNCMRCRYACPMGIDVGRIVYQIRGMRPRDQRPRNLQRSCDLQKQSNSTGIPDEDFVWVVGDVLEEVREQEPEWADLQAPIDKKGARFYLNQNAKEPTVEPEEMVPLWKILHEVGIDWTYSSRWWDGANYCLFTGDPEDWEYTVRKQAETVDALGCATYINTEUGHMYFATLEGLRRFNIPHKFEFVSIISLYARWIREGRLVVDSSWNTRGLKFTVQDPCKLVRQGLGDPVAEDLRFVVRAVAGEENYVEPWPSKSNNYCCGGGGGALQAGFVANRRAYGRYKFDQLQATGADVVITPCHNCHGQIMDICEHYGGTWQTTHLWNWIVKAMKRKNRGQKG
>Fe-S oxidoreductase-like protein 2
MTYEFKVSELAEEFGVHRNTIRNWITNGSLKAELGPGRRYIMKWEDYQALCEKFGRKPRFNPNQDYDPAVLQKMTAKATPPPLALDNNQKTLYEDPSWADVCLTCGTCASACPISGVDGLDPRKIVRMAFLGLEDELVSSDWPWKCTMCAKCEEACPMDVQIVQLMRRIRSRRERDKVPGPIHKGVVTCLERGNNLGIPKEDFLFLLEDLGEELAEEACPGFKTPVDEYGARLLVTVNSKEPFAEPDDMKWWWKIFYAAGESWTIASDNWEGVNWGLFSGDDEAMKTIVGRIVDNMRRLKCSALLLPEUGHAYFATRSGLQKWYPEALEEFQIYSVFDLLLEYINSGRITLDPAIHSKLTTYHDPCNYGRKSLKTFGHGYFEEGRIITRACCPDFVDMAPKGNGNYCCGAGGGAWAMPFAAERVYYGRIKARQIQETGAELVIAPCHNCRDQLMKSLNREYELGIEVKYLWELVADSLVLPEPATQTMDENE
>DsbG-like protein
MKKALTLCALLMLPVQAHALQETADTAGEVDWSIRTSWKLDTTPLDFVHTLDGKKVFVLGSDHKVHVYTARGEKLGAIPVDRNISGIDIAPRGETLYLVSRDGNSFTAVDVSFTQNIDVSRAPFLGPENAPVTLVVFSDFQUPYCGKVQPLLEQLLEKNPDTLKIAYKHLPLVRIHEYAEPAARAAVAAQNQGKFWQMHDKLFAAEKLDPDSIMKMAEELGLDMEQFRKDMNSQETRARVLQDMRDAQQANVSGTPTLFVNGHLIRSDSRSVSAIQKMIDRELARKKEKATRQN
>cytochrome c family protein
MRNALQRTLLLLLCACVVIWAQNAPAKEAQTIDELVAMFDDSKCAQCHEEIYAQWQSSWHAQAVVSSLKGMRNFIAIGLAKEWKTKPSKAQLLKCLDCHAPAVNYASEKLAVEISQLIVTAFEKKDSPAGKKARTQLAKLKVGCLSCHNIKATAVTRGLHGPPIKGAIYGPEGVLAEDDDGHDSIETVDMSRSAFCMQCHGRYKAPDGETIQCNTLSGSYQNTYISQGGSRSCQDCHMKNGHTFPGGHDLDTVKEGLSFDVEVTPYQHLPGKIKGVKDNKAWVPSVVVTAKITNNTGHRVPDGULWSGKVVLEVIAKDAEGKELFKADKTWFEIGVDLDRDMRYGAWQIKEIIDLTLPPMETQKERYLIHFDTDTEEVLLEARLWYYISGGKGDVIYSQTRKLVFD
>Coenzyme F420-reducing hydrogenase delta subunit 1
MSDQFNPRILGFLCNWCCYAAADAAGVSRYQYPPNLRTIRIMCTGRVDPAFVFKGLLEGADGIFTGGUQLGECHYQVGNYDAMGMDALVKRILNDIGIREERFSLEWASAAEAPRFVQLITDFTERIKELGPLGEAEGLSEDEVRERLQKALDIVSSQKVRISFGNATKAVRKDGIWTPEHISEIINTKMAKTLEKALG
>Coenzyme F420-reducing hydrogenase delta subunit 2
MSFEPKIIAFCCNWCSYAAADLAGTARMQYPPNVRIIRVMCSGMVHPELILNSFVKGADGVMVLGUHLGECHYLDGNVKALSRVDMVHELMEDFGYEKDRLMLAWCSSAEPDKFVEAVTKMTARIKKLGPVAANSEASQAA
>Coenzyme F420-reducing hydrogenase alpha subunit
MGNVINIQPVTRIEGHARIAIHLDDDGNVSDAFLHIMSLRGFEKFIEGRPAEEVPRIVNRICGICPWMHHLASNKAVDGCFGVTPTPTGHKLRELCQIMAHINDKILHFFFLAAPDFVLGPDSDYSVRNVVGIVKEAPELATQVVKMRQLGQMMLERFAGKAIHPIAGVVGGFAKPMTEEERQGLLEDTRTLLDFALFAMDFAKNSVFPKYEDVIASLGTITTGFLGTVDDSGALRLYDGHLRLMKADGTITDFPVDQYDQYLAEHVESWTYGKMPYAKCWDEGFSMDLAAPKGVYRANTLARINVAERLSTPRAQEELEEFREKFGRPAQGTLLYHWARLIELVYACERTIELLEQDDITDKNVRAKAEPKAGRGVGAVEAPRGTLIHDYTTDEDGCIVKANMIVGTTHNIAPMNMSVKEAATSLIRGGVYDEGLLNKVEMAVRAYDPUMSCATHRLDGGMPLTVTLVDSSGNTLNSRP
>Arsenate reductase-like protein
MTIDWAYLRKGUKSCIRAQAVFDEKGIEIKETVEARKEKIEGDDAWAILSGAREIVVGRGKKFQVLDPATDDRDEILRLCLGRTGNLRAPTLKIGDRVVVGFNEAMYEQYVQG
>Putative mercuric reductase
LIQEDRRADTPEQIIKQKVSNMGKKHLVVFLFTLIFSFVSLSFALAATRSVRLFVPGITUGGSAYKVRATLKKLDGVIKVHTDIGEHMALVTYDDEKVQVADMKTALDKDFFPVKKVETVE

#Desulfosediminicola flagellatus IMCC35005
>(2Fe-2S)-binding_protein_(copper_chaperone_Copz_family)_form_1
MSKDLICYCFNYTKSDIKIDILKNNKSIIEERIKAEKKAGACDCATKNPSGKUCLGDVHRVVNQIYKKEGIAPTINIPAI
>AhpC/TSA family protein
MCIVVDSMIDKNVSIKKLGDVAAYNEMGMAVEFSWFWSEHVAVLVFVRHFGUMFCRQQVAELGESYSAFQDKGARLVVVGSGEVAHLKDFKASSGFEGEIFTDPSRESFRLLGFRSGVSGLLGIKAISRGFSALKEGYTPGFIQGSALQLGGAVIIDTDCTMRYHYVGEAAGDHPPIKEMLNALD
>Arsenate reductase-like protein
MRIDWAYIRKGUVSCKKAGAVFEESNMEIGEEVNAAKNTITSDGVWEVVGTADKIVVTSGKKILEYNPVSDDKDEILAKISGRTGNLRAPALRIGNTYYIGFNEALYQQIREM
>Arsenite methyltransferase
LPVAGVQIQETPQATLSNEPFTQAQLEAIRSAIQNKYKDVATKSADGFFKYTVGRQGAIELGYDMSIINEMPEDLLRSFCGVGNPFGIEQIAAGSVVLDVGCGAGFDMIVAHSLVGETGRVCGIDMTAEMLDKAESNFSRLGITKCETQLVDSARIPYEDDTFDVVISNGVINLSAEKLELFKEIRRVLKPGGRLQFADMILNKPLPPGMSGNLDAWAQUIGGAVSVRDQIEHMQKAGFVDVEHLGTSGTSTSQYTAGELFKAKK
>Coenzyme F420-reducing hydrogenase alpha subunit 
MGTVLNIAPVSRIEGHAKIAIHLNDAGNVEDAFLHIQSLRGFEKFIEGRPAEEVPRIVNRICGICPWMHHLASNKAVDNAFGVTPTPTGHKLREMCQVMAHINDKILHFFFLASPDFVLGPDADYSVRNVIGVAKANPELASKVVKMRQLGQMMLERFAGKAIHPIAGVVGGFAKPLLESERQELLRDAQTLLDFSLYSLDFAINNVFAKYMDVISELGNITTGFLGTVDREDGSLRIYDGIQRLMKPDGTYVDFEGEDYANYLGEHVEPWAYSKMPYAKSWNEGFDLNLAAPKGIYRSNTLARINVCDKISTPEAHAALEQFRSQFGRPAQQTLLYHYARLIEMVYACERTIEILKWDGITDENVRAKVEPKAGRGVGIVEAPRGTLIHDYVTDKNGCIESANLIVGTTHNIAPMNMSVKQAATSLIKDGIYNEGLLNQVEMAVRAYDPUMSCATHRLDGGVPVALSIIDSKGEEVDRIIS
>Coenzyme F420-reducing hydrogenase delta subunit 1
LQYPANVRTVRVMCSGSVSPHHILLAFQKGVDGVFVGGUHLGECNYLYGNYSSKKRVTVLKEMLSFSGIDERRLKAGWVSSAEAPELVHEFNTFIDELREIGPSPLKKDYRGDVVEPIAAE
>Coenzyme F420-reducing hydrogenase delta subunit 2
MADFKPTIVAFCCDYUGYSAADLAGSMRLTYPTNIKILRVPCTGKVDVMYLLRCFQEGADGVFCVGCLEGNCHYNEGNLRCRERVEHIHELLEEIGIEGDRVRMYNLSSGEGPTFAKYAQEMTEHILALGPNPLKGKPRKAVEPA
>Coenzyme F420-reducing hydrogenase delta subunit 3
MAPGDEVKEERVSPEVKPKEIPADWQANIIAFACHYCAFAAADLAGVMRLSYPYNVKVVRLPCTGKLDHSYVLRAFERGVDGVFVAGULEGQCHFLEGNLNAKKRVHRLHGLLESVGIDSERLHFFNLSAAMGPRWAEICTEFTEKIQQLGPSPIWLALKKKKQKAGTENQDQNTEDQPA
>Coenzyme F420-reducing hydrogenase delta subunit 4
MISAKEKNIVAFACRHUAYSAADLAGSERRQYPPSISIVMLPCTGRIEEALVLQAFEGGADGVMVVGCLEGDCHYISGNLRARARVERVAQILEDTGLGRERVRMYNLSAGEGAKFAAYANEFSAHIEDLGQSPVNIARNNLTKPVLEEA
>Coenzyme F420-reducing hydrogenase delta subunit 5
MSFEPKIIAFCCNWCSYAAADLAGISRMQYPHNVRIIRVMCSGMVHSEHILDALGQGADGVIVLGUHLGECHYLDGNYKALSRSDMVSELLEDFGYDSDRFKIAWVSSAEPDKFVAAVSDMTKRIKQLGPINSQSVEAA
>Coenzyme F420-reducing hydrogenase delta subunit 6
MSNDIFEPKIVCFLCTWUAYAAADLAGVSRLQYPANVRTVRVMCSGSVSPHHILLAFQKGVDGVFVGG
>Coenzyme F420-reducing hydrogenase delta subunit 7
MSVEFKPNILVFACNWCAYSAADLAGVSRFQYPPTLRIVRVMCSGRINPNFILEGFQKGADGVLVAGUHIGDCHYLDGNVKAEKVFGSAKKLAGLVGIDPRRVRLEWISSAEGTKFAEVATSFSEEIASLGPLAVEEAA
>D-proline reductase
MVRLREFEEHEREHLQNLPCPTYAATPLVPGVKVTQSRVAIVSTAGLHRRGDPPFGVGDTGYRIIPSDIDPNDLVMSHISTNFDRTGFQLDMNLVFPLDRLKELAANKQIESVATYHYSFMGATDPVNMEQEARIVASLLKDDKVDAVLLVPVUPNCTRAVGGLSHYLEAEGMATTQISLIREHTLKMLAPRALWVSFPLGRPLGKPGDAKFQQAVIEKALSLLERDQGPILEDFPCDVENDTSIQSLPACPVDFTRFNESPDPIDSLLNQLSAEINSMMSWFTVSGSKRKRTTSDLCGVGPDQLASFLSDFLHDKLVSTNCERVDLADKLRMAAEDLKAFYFEALSTRSEDISDPTDFSDWFWQKTCAAQVINEVRKKALSLKAKDMQLLGNLLLIPRNQMYRFKG
>DsbA-like protein
MKSEHVLEIFSDYIUPYCYFITGSIEKLQSEYRVNVIWRAFPLHPETPEEGRTLEELFKTDTTHISRIISQLKQHADQLGLPFGDRHMTFNSRLAQELGLWAEDKGYGHAFHMEAFTRYFAESCNLAKHDELLKIVESCNLPRNEALDVIANRSYKDAVDRDWERSRKMQITAVPTFIIEESRLVGAQNYANLQGLMLQHGVVKK
>DsbG-like protein 1
MRLTPTLVACMALFLGASPALSETVAQAGRDQNVEWQVRSSWQLDSKPIDIVHSLDGNRVFILDAQQRVLIYDNKGELQGRMPVGEGVTAIDIAPQGEALYLIDEKANSFTSLQLSFVHDIDVTGSPFKGKADAPVTIAVFTDFEUPYCGKIEPLLEQVFENNKENVKLVFKNMPLYKIHKMADASHRAAMAAGMQGKFWEYHDKLFAAKKLSNDLLDSTAKELGLDLDKFKKDMNSNTVRQLIRKDLTDAQKAGVTGTPSVFINGRALTQRSVQGFQSLIDEELAQSKEGK
>DsbG-like protein 2
MVDKFILRRTIMDMKKMIVALLITGLFHQAANAADNQKGTDLKVSWEQVREFTLKSKPLDIAHSLDGKYAFVLTEHNSIQVYDANGTLQGTVPVAEGVNAIALDPLGQYLHLSNSSTNRFTTLAIDFVLQINTSSAPSKGKDDAPITIAVFSDFQUPYCGTIEPLLEQVLKQNKETVKIVFKNLPLKIHDQAQPAALAALAAWKQGKFWEYHDMLFAQKKITPDSFEIIAKKLDLNMEKFRLDVNSDDLKKHLNGDMVEAQQLNITGTPSIFINGRKLKQRSVSGFQQQIDEELKKLE
>DUF166 domain-containing protein
MSDTSKTRQHPQKITVFQQNGSGERKVAGIRQYAKGKIEIDVVSIDIDLPPVVDDSSEYLPEKIDADLVLDFLKHEDLSHDLVALCHTQNTPVISSGKKIPSKWVLTPPTUCGLSRQVGLGEYGEMFGAPEYEVDITDSVISDIRVVRGASCAASWEAAKRVIGTPVDDGARKMGIESQFFCSANPAGWDPIYGKSPVHFAGKVHAKAIADAVDRALEKTSGNEDSKG
>Fe-S oxidoreductase-like protein 1
MAETAIKLKGKAERSFLDDIKDLLPEGNLSLCLTCGLCSSGCPASGLEGMDPRKFLRMLVLGMDEEVLKSDWPWMCTMCQRCVYVCPMKIDIPQMVFNIRAARPRDERPKGIRNSCDVAVQSESKSAMGTPTEDFIFVVNDVLEEYREAQPEFADMQAPIDKEGAEFFLNQNSREPMTEPDEMVPLWKILHLAGADWTYSSTAWAAENYCLFLADAENWEHLVRAKAERADKLRCKTYLNTEUGHITFAVRAGLKKFNIKHNFETKNIYEYYAKWIREGKLKPNSDWNKDLGIKFTVQDPCQIVRKSFGDHIADEFRFAIKAAVGEENVIEMHPNKSNNYCCGGGGGFLQSGFKDQRLEYGKIKDDQIKATGATYCIAGCHNCHAQIHELSHHFQGHYQVVHFWTILALSLGILGPNERTYLGDDLRDVNVFHPESALY
>Fe-S oxidoreductase-like protein 2
MMYEFKVSELAEEFGVHRNTIRNWINAGTLPAKEGPGRKYLMKFQEYQALCDKFGREPLVRPTSHVDLKAVKPIEKIESDPILLSDTASNLVLDPSWADSCLTCGSCASACPISGVDGLDPRKIVRMGVFGMDKELIDSSWPWKCTMCAKCEEACPANIKITALMRQIRGARDRNLVPGPIHKGVQMCLERGNNLGIPKDDFVFLLEDLGEELAEDECPGFKTPVDVHGARILVTVNSKEPFAEPDDMKWWWKIFYAAGESWTIASEHWEGVNWGLFSGDDESMKIVVGRIVDNMRRLNCKALLLPEUGHAYFATRSGLNRWFPEALKEFKILTVFDLLLEYIRDGRIQLDKSIHDLPGVYHDPCNYGRKSLKAFGQAYFEEGREVAGSCIEDLRELFPNRNGAYCCGAGGGAWAMPYGEERVFYGRTKARQITESGAKLIVAPCHNCRDQIMKSLTKEYDLDIEVKYLWELVADSLILPNKQ
>Fe-S oxidoreductase-like protein 3
MRRNNGTSCKESIMSEGALRIGGKKKSRFMDQVKDLLPEGGNLDMCLTCGACTSGCPATGLEGLDPRKMLRMAAMGMDEELMASDWPWMCTMCERCVYVCPMKINIPQLVFNLRAARPREERPKGILGSCDMALRSDTCSAMGANEEDWRFVVEDVAEEVRTDQPGFENLLAPMDKVGANFYLNQNSREPMTEPDEMVPLWKILNTVGADWTYGSKGWAAENYCLFLADNESWKHIIEVKAKAVDDLGCKVWLNTEUGHELFAVRAGLKKFNIPHKFEIASIIQYYAKWIREGRLPVSSDWNKDLKVTFTVQDPCQLVRKSFGDPVADDLRYVVKKVVGEENFIDMTPNKSNNYCCGGGGGFLQSGFPEQRREYGRLKAEQIAATGAQYAITPCHNCHAQVHDLCEHFNGSWHTLHLWTLICLSMGMLGENERVYLGPDLANVGL
>Fe-S oxidoreductase-like protein 4
VPHCGQGRKRIEFMAESSIKIKGKKESFFIDKVKDILPQDGNLNLCLTCGACASGCPATGLADMDPRKFLRMCAMGLDEEATKSPWVWMCTMCQRCIYVCPMQIDIPQLVFNARATWPREDRPKGIRDSCDMALRNPSNSAMGTAPDDFIFVVEDVLAEYQESQPEFKDMVAPIDKEGAFFFLNQNSREPVTEPDELVPLWKILNLAGVDWTYGSKGWAAENYCLFLADNECWEKVTRVSANQANELGCKVFLNTEUGHITFSVRAGLKKFGIEHNFEVASIYQYYAKWIREGRLKVNSDWNKDRKVKFTIQDPCQIVRKGYGESVADDLRYVVQSVVGKENVIEMTPNRSNNYCCGGGGGFLQSGYPEERRAYGKKKFDQIIETGADYCITGCHNCHAQVHDIGHHFGGSYSTVHLWTLICLSLGILGPNEREYLGEDLKDVDVFHPESSLF
>Formate dehydrogenase alpha subunit 1
MARSKIKKGSSTGAVSAGRRVTMNPKVARRSFLKLSAASAALTGVAMTTRMTRKVNAAAGQSAPYIGSEKIRTICTYCAVGCGIEAEVHNGVWVRQEIATDHPVSRGAHCCKGAGAIDMVTSEKRMKKPMKRVNGKWTTLSWDQAMDEISAKLLDLREKNGPDALHFNGSAKVSTEMAYLQRKFAAFWGSNNIDHQARIUHSTTVAGVANTWGYGAMTNSLNDIRHAKSMIFIGSNATEAHPVSMQHILHAKEVNNAPLIVVDPRFTKLAAKGTDFVRIRPGSDAAFIMGLINAVITNGWEEKEFIRTRVSGYEEMVEVAAHYTPEIVEDITGIPASEVTRIAELLATNRPTSLTWCMGGTQHSIGSSITRAFCILQLVLGNMGKSGGGTNIFRGHDNVQGATDMCVLADNLPAYYGLSDGAWKHWCRVWDVDYDWIVGRFPEKEWMNKKGFSLARWYEGVLNEEELETPTPIKAMIQWGCGSNSNSQYNRVVQALNKLELLVIVDPFPTIAAAVTKTDNVYILPGASQYETSGSVTSTSRQIQWRHRVVDPVYDSKDDYQVMELLVNKLGFADKFYKNIKQIPEDITLELGSGSLTIGYNGQTPDRIKSHMANWHTFDIDDLQAKGGPCDGDYYGMPWPCWTTDHPGTPILYDISKSVAEGGLPFRNRFGEERTYESSGRTENQLAAEGICNPGSEVQGGYVEFKEVVPGTNWKTDLSQKTIKDAIARGMAPFGNARARCVVWNFPDKVPIHREPLHSPRPDLIAKYPTYEDKPNHFRVKTRYKSEQNPDLVKEYPYVITTGRMVEHMGGGAETRSNQYLAELQPEMYVEINPRLANNLGIRKGDMVIIESPEGAKIKVKAKLTPRVDEKTIFLPYHFAGTLMGESYEKDYPEGHAPFVLGDPGNVVTNYGYDIITQIQATKDGLCKVTRA
>Formate dehydrogenase alpha subunit 2
MARSKLRKSSGDSVVAAGRRVTLNPKVARRSFLKISAATAALTGVAMTSKMTRKANAAAGKSSPYVGSEKVNTICTYCSVGCGIEAEVHNGVWVRQDIAADHPVSRGAHCCKGAGAIDMVTSPKRLKNPMKKVNGKWTNITWDQAMNEIGDKLLAIREKDGPDALHFNGSAKVSTEMAYQHRKFAAFWGSNNVDHQARIUHSATVAGVANTWGYGAMTNSLNDMRHAKSFIFIGSNPPEAHPVSMQHILHAKEKNNAPIIVVDPRRSKLAAKASDYVRIRPGTDAAFMLGLINVIVKNGWEDKEFIRTRVAGYEELVETVQPYTPEEVESVTGIPAEQTLHVAKTLAENRPTSLTWCMGGTQHSIGSSITRAFCLLQLVLGNMGKSGGGTNIFRGHDNVQGSTDMCILSHSLPAYYGLSEGAWKHWCRVWGVEFDWMVSRFKDKEWMHKPGFTLSRWYEGVNQDDKIHQYTPIKAMVQWGCGANSNSQYHKVVQAYNKLDLLVVVDPFPTMAAAACDTDNIYLLPSASQYETSGSVTSTSRQIQWRDKVVDPVHNSKDDYQIMELLVTKLGFANEFYKNIKQVPEDITRELGGGSLTIGYNGQTPERIKKHMANWHTFDIDTLQAKGGPCDGEYYGMPWPCWTDEHPGTPILYDISKPVSEGGLPFRNRFGLEKTYDSSGRKENQLAAKGVCNPGSEVDGGYPEFKDVVPGTNWKTDLSQKTLKAAIAKGMAPFGNARARCVVWNFPDQVPIHREPLHSPRPDLIKKYPTYKDKVNHYRVDTRFESEQNPELVKEFPYVITTGRMVEHMGAGAETRSNQYLAELQPEMYAEINPRLGNNLGFRDGEMVWIESPEGGKIKVKAKFTERVDEKTIFLPYHFAGILMGKSLVDKYPEGTAPFVVGECGNVVTNYGYDIITQIQATKDGLCKVSKA
>Formate dehydrogenase alpha subunit 3
MDYRTVLTTCTYCGCGCNFFLEVLDGDPIGTIPCKTSPVNQGKLCIKGWNVHEFIRNKRRLTQPLIRKNGTLEEVSWDEALDYTASKLKEIKETSGPDSIGFLTSAKVTNEENFLLQKFARAGVGTNNIDHCARLUHSSTVAGLAASFGSGAMTNSMDEIEDADCIFIIGSNTSVAHPLVATRIFRAKKNGAKVIVLDPRQVHISEIADIYASHKMGTDVALLNGIMHVILKNGWHDQAYIDDQTEEFEACKAVIESFTEEMASEICGVDADVIRQIAESYGTAEKASIIYCMGITQHTTGVDNVKTLANLAMLTGNLGKESCGVNPLRGQNNVQGACDMGGLPNVFTAYQPVTNPAACEKFAKAWNVDSISNKVGLTIPAMLEGLEDGSVKSLYIMGENPVVSDPDVNHVKKAFEKADFIVVQDIFLTATAEMADVVLPGVSFAEKDGTFSNTERRVTRVRKAVEPRGEAHQDWQIIQDLSSRFGYPMNYANPEEVFNEIASLTPSYGGITYERLEGEGLQWPCPTQDHPGTRFLHKGKIARGKGLFHGIDFKPPAEVVDDEYPFWFSTGRVFAHYHTGTMTRNSPTLDAEIKEGFLEISQNDAARLEIKEGDLVTISSRRGSVDIKAEITKRVDDGSVFMPFHFIESCANVLTNPAHDPICKIPELKVCAVNIRKAA
>Formate dehydrogenase alpha subunit 4
MITLTIDNTQVEVPKGSTILEATKALKIDMPTLCYDERMKPHGGCRLCIVEIEGMRRPITSCTTPAEEGMVVRTQTDHLERLRKTTVELLLSDHPNDCMVCIRAGSCTLQELAYKYQIRENRFKGEMRDHNRVDANPFILREQNKCVLCGLCVRVCDEVQGVTAIGYANRGFEAKVCSPFEHDLDCEFCGQCVSVCPTGALSAKMWEGHPRHEGITTTETTCGYCGCGCNITIHALGNEVTRVTSRSDNHNRGWLCVKGRFGFEFINSEDRLTTPLIRREKGGELEPASWDEALRLVASKFSEIKEQYGPDSIGGLSSARCTNEENYMFQKLFRSAIGTNNVDHCARYUHSATVTGLAAKFGSGAMNNSVAEIEDAKALLVIGSNTTANHPIIALRMKEAVRRGAKLIVADPRKIPLTKFATLWLRQKPGTDSVLINSIMHVILQEGFEDKAFIAERTEGYEEFADSLKDFTPEFAEQVTGVPADDIREAARIYGSAENAGIYYAMGITQHVMGTNNVYALGNLAMVTGNLGKPGAGVNPLRGQNNVQGACDMGCLPDVYPGYQKVNNPEVQKKFEEAWGTALSGDLGMPASEMTSAMLEGKIRGMYIYGENPALSDPNTNHAVKGFATLDFLVVQDIFNTNTTALADVVLPSASFAEKTGTFTCSERRVQKVRPAIESPGEAREDLDIFNEIYCRMKGQEITPIDPEAVFAEIAKLWPNMAGMSYERLRVDGLQWPCPDSTHPGTPYLFKGVFPREGGKAQFTVVPQVISDELPDREYPFLLTTGRELFHYHTGTMTRRSKGLDAVAPEAYIEVNPIDAAKLNVADQDVVNVCSRRGAISLPIRVSEIVPPGVVFIPFHYKEAAANMLTNDALDPISKIMEAKVCAVRIEK
>HesB-like protein
LSGNRNHFFKEVQPETLQYSGNVLKRGGIMSDFSVTDLAVTKLKEYMEQNNIDSALRVALMQGGUSGPSLGLALDEPKENDKVYENDTLKFLVEESLLTTCGTITVDFIDAGPRSGFGITSANPIGGGGGCSSGSCDSGSCG
>Heterodisulfide reductase alpha subunit 1
LMSSANPQSVQGSVVVIGSGIAGMQTALDLADSGFYVYLVEKSASIGGVMAQLDKTFPTNDCAMUVISPKLVEVGRHLNIELKTLSEINSVTGEAGNFEVELIQHPRYVDMDKCIACGECAVKCPKKVTDPFNAGLAKRKSIYVDNPQAVPLKYAIDADSCIYFNKNGKCGFCAKICPADAIDFNQKEEIVKLQVGSVILAPGFSAFDPSDLDTYQYSNYKNVITSMEMERILSATGPYQGHLVRPSDGVEPKKIAWLQCIGSRDQNRCDHGYCSSVCCMYAVKEAVIAKEHSHSDLDTAIFYMDMRTYGKEFEGYYDRAREEQGVRFVRTRVHSIVEDRETKSLSMRYVNDSGKTLEETFDMVVLSVGMETPKEVIELAGKLDIELNNDNFAKTDCFSPVKTSRDGIYVCGAFQEPKDIPYSVMEASAAACWAETDLAKARGELTKEKTYPVEKNITAEEPKIGVFVCNCGTNIGGIVDVPAVAEMARKLPGVTYVEENLFTCSQDSQMKMKEVIEKEGLNRVVVAACTPRTHEELFQETMRDAGLNKYLFEMANIRNQCSWVHSDDKEAATTKAKDLVRMSVARTRLITSLSQPSIGVDRSALVIGGGIAGMTTSLGLADQGFAVHLVEQQKELGGNARVLAKTWQGESISENLGEMIANVENHPAITVYPETTVAAASGFIGNFETTVNQSGNDITLKHGAVIVATGAVESVPTEYLYGTDDRVMTHLDLDKVIGQGGNELTTNAESVAFIQCVGSREPDRPYCSKVCCTHSIKSAINFKDANPETNVFVIYRDIRTYGRRELLYKEAREKGVIFIRYDLDTKPVVNSSDEGLTLTVKDHILEMDIEINVDLLVLASAIVPRNNEPLAQMFKLSCNSDSFFNEAHAKLRPVEFATAGIFLAGMAHYPKPIEESIAQAAAAASRAAVTLSKDQITVEGVVSYVQDFMCRGCGECESACPFNAISVIKSDEGVQIANVQEALCKGCGMCAVACPTGAASIRHFGDKEVLTMVETAFDR
>Heterodisulfide reductase alpha subunit 2
MGFETHKMSGSVMVVGAGISGMQASLDLAESGYYVYLVEKSSAIGGVMSQLDKTFPTNDCAMUVISPKLVEVGRHLNIELLTNTELLGIEGEPGNFSAKIHQNPRYVDLTKCTSCGECAKVCPVSRPNEYNEKLDFRKAIYKQYPQAIPGGFGINKEGTAPCKATCPAHVSIQGFVALINDGRYDEALKLFKEEHPFPGICGRVCHHPCEGECTRAQVDQPLNVRELHRFLSDYELEKGEFYLPEIKAEKRDERVAVIGSGPAGVTAACELLKQGYQVTIFEKLDEPGGMMRYGIPEYRLPRDILAGEIKVVQDMGAELKCGVTFGTDITLESLKMDGYSAVFIAIGLHSGRNLGIENEEMEGVLQGVDFLREASKGTKIEVGKEVVVVGGGNVAVDVAQTAKRLGAENVTLICLERREEMPAWEYEIIEALEDDIKIVNSFGPHNFHIDKDANRIAGIEFKSCKNVFDENGRFNPEYDESVCEIFNCDTVIVAIGQSANMDGIKDQGIAISRPGGLEADSVTLQTPIDWVFAGGDAFYGPKSVVDAVACGKEAAISIHRYINNMDLREDRDKVWEYVRPAIEGEGIIERIKAKALAPKDRAGNFLEVASGYNEEQARRESTRCMSCGICSECYQCLDACLAGAIDHDMVAVDKDLTVGSVVLATGAKPYDPTPLSDLYLYKQNPNVMTSLEFERLLSSGGPTMGHLVRPSDHKEPKKVAWLQCIGSRDNNKCGNSYCSSVCCMYAMKDAMIAKEHATEDLDAAIFYMDIRSFGKDYEMYYDRARDREGIRFVKSRVHSVTENRENQNLILRFADENGAIMEEEFDMLVLSVGLEVPKETLELADKLGIAVNKNKFLESKPFNPLESTRPGIFACGTFQGPKDIPASVTEASAAAGLAGCLIAEARGTDTKVLEVPEEIDISGQEPRVGVFVCNCGSNIAGVVDVPAVQDYSATLPGVVFTDNNLFTCSQDTQAKIKDKILEERLNRVVVASCSPKTHAPMFMETLEACGLNRYLFEMANIRNQDSWVHSDSPELATEKAKDLVRMAVARAVTLKPLHGKVIPVNKHALVIGGGIAGMNAALDLSRQGFESTLIEKQPELGGMGRKLHHTIEGADIKTYVDQLATKVSSDEKINVITDSEIVEFEGFQGNFKTAVRAGGQEEAQEIKHGVIIVATGANEYTPKEYLYGEDDRVLTQTQLTDRLAEKGAADLDNVVMIQCVGSRNEERPNCSRICCQAAVKNALAIKKSSPDTQVFILYRDMRMYGQMEDYYTEARKQGVLFVRYAKDNPPTVKTSDEGVLITVKDHVLQRDIEICAEVLALSAGVQPSRPEELVNKMKLNTNPEGYFLEAHVKLRPVDMGSDAVFLCGTAHGPQLISEAIVQANAAASRAVTFLSKDEIKLSAIKAEVFPEQCVKCLTCVRSCPFEVPQFDVAAGEIKIDPALCQGCGVCACVCPRQTINLNNYEDDQITCEIETLLEEI
>Heterodisulfide reductase alpha subunit 3
MKNIREEIPVMLDNNRIGSVMIVGGGVTGMQSALDLADSGYYVYLIEKSGAIGGAMAQLDKTFPTNDCSMUIIAPKLVECGRHLNIKLMTLSEVTAIDGDIGNFTVTVKEAPRYVDVDKCIACGACTEKCPKKVDSEYEADTGKRKAIYVKYAQAVPLKYQIDAESCIRLKKPGACGFCEKVCDAGAINFDDTEKIHEVNVGAVILAPGFEAYDPTDAAVWGYGEFPNVITSLQLERYLSASGPTEGHLVRPSDGKSVNKVAFLQCVGSRDENLCNNGYCSSVCCMYAIKEAVIAKDHAPGLSTSIFYMDMRTHGKEFDRYMERAKSDSGVRFVRCKVNGVEPDGKSGDLRLSYVNEQGRQIEEYYDLVVLSVGLQTSKQVLQLSDTAGIRLTADKFAATSDFAPVTTSREGIYTCGAFSGPKDIPQSVVEGSAAAAAVAQVLAPSRHQLSTEPVFPVEKDVSSEDPRLGIFVCHCGSNIAGVVDVAAVEEYAATLPNVVYVERNLFSCSQDTQDMIMKRIQEQNLNRIVIAACTPRTHEPLFRETLKSAGLNEYLVEMANIRNHNSWVHSGDPKMATAKAKDLVRMAAAKVTYGTSLHPISVPITQKGLIIGGGVAGMTAALNMAEQGFEVHIVERTDILGGNALHLKDTWSGEHIPGRLAKLIDAVVWNDKIVIHRECEVTAGEGFVGNFKTTIKGKDGVSKVIEHGVAIIATGGSIYSPTEYGYRRIKKVVTSIEFDKLHELKEKHVSASNTFVFIQCVGSREGDDMYCSKVCCTHSVQTAIELKKEDPKRNIFILYRDMRTYGQREALYRQARKMGVVFINYELHGKPEVEDNGQTIGVKVWDHVLHRPLKIEADMVILASAIRPKDNARDLAKIFKVPVDNDGFFLEAHAKLRPVDFSTDGLFVAGLAHYPKPIEESVAQALAAASRAATLLSKVDISLDAIKATVDKENCDGCALCIDVCPYNAISLVTNGGEGSSEKLVAINKAQCKGCGLCQGTCPKRGVHVAGFTMKQISSQIRAALAV
>Heterodisulfide reductase alpha subunit 4
VNKDMLVIGGGIAGIQSSLDLAEMGFKVHLVERLPSIGGKMAQLDKTFPTNDCAIUILSPKMLDVGRHPNVELMAYSEVEEVSGTAGCFKVKVRKKARYVDQDKCTGCGACTEKCPTDVLDLYNEKHSYRKAIYSWFAQGIPSTHAIDTDHCRVFNGKKCGICQKKCEANAIDFDQVDEVVELDVGAIITSVGYDVFDPIKIPEYRYRDLPNVITAMEFERFLSASGPTHGHLNRPSDIIVNSKIKDLEKIENRSTKALARLEEKNGKSSAEFYAEYEANGSGGDATLDQWADKYKEYQNLVKELTTLKEQAATFSTASKLAFIQCVGSRDLRFYPFCSGFCCMHSIKEAIIAHEHDNDTTSTIFGMDIRAVGKGFDEYKVRGSNNSNITYKRSRVAEIVRGDNDNPVLVYEDTQEQKVMREEFDMVVLATACSPTKGMQDLADILGIEINKFGFFKTSRDKPLDTSKEGIFVCGCAHSPMDIPESVAQASSAASRAVQVVTREKLLEVS
>Mercury methylation corrinoid protein HgcA
LHSVFFDGNNIFHFNLEQYLVQQQPQINIVPLPLPKVSGKQPEYQIKPPEEVASGPCUGPETDPRSGDYEQAGYIIAPFVQNFLVTSIGAVPRVDTTLSRRDHLGSIGARTGIGRDNYKVTPGLYAIGNPNKESSVIVTANYKLTFDSVRSALSSIDVWLLVVDTRGINVWCAAGKGTFSTGEVAYQVVKSRLSELVSHKTLILPQLAATGVSALKLKKRCGFTGKFGPILISDLPAYLANNMQADEQMRSVTFSLSERAVLIPVEIPLVFKPLLISFLLITVISGIEPGGYSLASAFSRGMLFFLSTLLAIFSGAVVVPLALPYLPFRQFWLKGVVAASILAIVCLIFLPDNYTLTTLTALFLWIVATGSFMAMNFTGSTPFTSLTGVEHEMRRGLPLQIGFTFIALLLWIVSPFLT
>Prx-like thiol:disulfide oxidoreductase
LETWRPCAYQPDDAAILEDFDITHLKNTLEVIMKLYEKLNEIKQKSIANIPPELIAIMLKSTEELVQSGIADKAISVGEALPEFTLPDANGNLISSRDLLAKGPLAISFYRGIWUPYCNVELEALQEVYGQVLGLGGSFIAISPQLSKYTQQVVKKNNLTFPVLVDADNGYAEKLGLTFPLPEKLKEVYKGFGIDLERFNGNNSWKLPMSGRFIIASDGIIRSTEVHPDHTIRPEPKEIVDLLKSIA
>Rhodanase-related sulfurtransferase
MKKNRFILGSIVLLIAVAAVYIFNTNNNQSEQIPASVTIAPEVYKNGEDIFITPAELKTQLGNKELIILDGNLPKVYAKGHIAGAINIGFKGLSRSAGKPGDPLWGTILPKAELTKKLESFGVTNDSLIVAYSDTFKGPGAGGRAVWQLRMAGLNNVKLLYGGLEVWRRLGYELSKEVPQPLPSTGLLLSDYKESHRANRQFVEDNRGKIALLDVRSKDEFTGDNTTRGESRGGHITGARWLEWTDLLNEDSTPKPPQEIIKLMASYGVRPDDDVILYUTMGIRSGYMAMILKAVGFEKVRNYEASIYEWSAVADLPMETGI
>Rhodanese-like domain-containing protein 1
MRNKTVMTALFGSLAATCLLLPNAALAGSEKPKVLKPCMQCHKGDAADTIRGKLSSVSMKAETLNVSTGGGTWLIGFDEDTTLKGAELMNKIGKDKEVKVKFIEEDGALYAKSISVKKPAKLAPEKLIKIDTLAPLVEKGPEAGNFTIVDARPGKLFVTGHIPGAISIYDAQFEKNLDKLPKDKDNLLVFYCGGPTURLSPSSARRAEKLGYTNVKVFLDGMPAWKKNKKPLVASAKYLEQMSKFKNSVVIADIRPEAEVKAAHIAGSTVLSTETLSTMQDKFPAKKDAPIVIVANDYNEALKSFDIIRAWGYKNSSILKGGFAAWQKAGLPTTSGDAASEIVYVAKPIPGAIGVADFEAILAKKSDDVVIIDVRTEDEVASGTIPGAINIPTEEVAERLDEIPKGKQVVTYCSTGIRAEMAYIALKDNGYTAKFLNAKTDFPEADKYTLGEN
>Rhodanese-like domain-containing protein 2
VAFLDILLGGRRLQLYKLPLNITDNIYTKTEMKSSVWWNVTLVILGVFALVDTSFSFERFDIVTTAEMQELLDNRKKGTIDFILVNSLDRIIYREHSIPESINIPLSEIGTHLSLLGTDKDKLIITYCMGFRUVYAYKLAVAIKRAGYSNIRIYNGGLKEWIASGNTVEVIDHLQEYTLPMIDAAELLKKITAAKENGCTSVDGRPFLTLLDLRTERSQAGGNVPLNIASNCTTIEGVMDDLLDEQFRSNIPIDSPVYVITETGNRDRYVGRFLKKYGYTNITGLIFGMRGWIKADYPTN
>Rhodanese-like domain-containing protein 3
VHRIITVFNLIINFCRTVTLKVSHQMHAANRRLSMKKKLNTRFAIVAISLAIFSYGCSTTTQTAQSVTTQTQIEQVQKQNVYKGSVVGKSNKAKAISIQVGKGDSAKTMLVKFDDQTQGIEFAKKGEAAIIAWEQRGEDKFATVIKPKLAKLPPGVTEINVDEMHALIETNTEMTLVDARPTSRYDEAHIPGSISIPVAKLKKQQSAILPDDKDKLLIFYCGGPTUGMSTANAGLAKKLGYNNVRVFLAGEPAWSKEGYPLFASNTFVENGNIVLLDLRKDGSPVKGRIPRAVVVPYEELDDRVDDIPHNAPVVLYSNSVEDVMDAYEDLKDEGFRKVSLVKGNYEGWVAAGGAIEEGPIFSNEIRWVRKLGKGEVSVAEFKQAVSGKLPDTYVIDARTVEEIAEFGKFENTVNIPLDEVPKRISSIPRDKRIFIHCSTGARADLAYQELKKHGYDVKFLLLDITDPACDCEIIRP
>Rhodanese-related sulfurtransferase COG0607 form 1
MNWLSLFKKNENISAEKTRELIDSRPPGTFQILDVRQPKEYEQSHIPGAILIPISELPDRLDELDSTKETIVYURSGVRSRAGCQVLSNAKFSKVLNMSGGIIGWEGGKATGLETVGLEYFIEGNFTSAVSMAYAMEKGLKKFYLLLAEKTDSPENKELLNYMAKLEDGHMAKLSGQYSEVALEKEKSSDAIAEGGVTVDDFLKTFEGHLTNISSVIQVGMMFESQAYDLYSRLAHKADDSALKSFYLNMAQEEKNHLERLGKELSKRLA
>Selenophosphate synthetase 1
LNTYKVMHLNFFKKKTLTRLARTCGUAAKIGPTDLSDALAGFSQPDDPNLLVGIETSDDAAVYRVTDDIAMINTVDFITPPVDDPYWFGQISAANSISDVYSMGGKPLTALNLVMFPSKHLDMGVLRDILRGGHDKVHEAGASLVGGHSVDDNEPKYGLCVNGVVHPDRILTNAGAKPGDALILTKPLGSGVLFNAVRAGKYEFSALERETLPTIASLNRTAMEQALKYDIHACTDVTGFGILGHSLEMALGSNTNIYIDYRSLPFYTGAPEMYKRGETTGSNKANRALVARNRLAMSIELRSFEEELLYDPQTSGGLLLALPAEQAGLLLKDLHDNGVGVAAQVGEVTDEHVGLTVR
>Selenophosphate synthetase 2
VNSTPTTLKRLTVHMDNKKDRVRLTQCVKGGGUASKLAPADLERALTHLSFPVDSNVLVGTATADDAGIYKISDDLALIQTLDFFPPMVDDPYQFGRIAAANSLSDVWAMGGTPKTAMNIVAYPMNILGPEPLREMLAGGADTLRDAETVLLGGHSIEDDELKYGLSVTGFIHPDRILKNQGLRDGDCLILTKPLGTGIINTAIKGGLASTQTIAIATENMARLNKSAAEIMQHFPVSACTDVTGFGLLGHLAEMIAGVDIGVTIEAEKIPILEMAYEFAAMGLVPVGAYKNRDHRTSMISMDAEFDPVLRDILFDPQTSGGLLIGCPEKASKHIVRQMTDHGIEGATIIGYVTDKTDNMIILK
>Selenoprotein W (SELENOW)-like protein
VVCLLLTCEGFFRLKEPVVINLNGSLLSCPQSEGNKKRMKISIEYCTRUNYKPRASRLEAELITDFGADVELIASSGGVFEVVADGNLLFSKKSLNRFPEDGEIAGLITG
>SO_0444 family Cu/Zn efflux transporter
MLLSLPLEIIQEAWRILLDSAVYILFGILIAGLLKVVLNPDIILHHLGRGRYSSVIKAAFFGVPLPLUSCGVLPAAASLQKQGANKGATTAFLISTPESGVDSIAITYALLDPIMTVIRPIAAFLSAIAAGLLENTINWSEPEKQTKVNRSCPVDNCCDGESCSEEEHKNHHSKREKVLAGFRYAVIDVWGDIAIWFYVGLLIAAVITVLIPDELMVSLLGGGFSSMLIMLVIGIPLYICATASTPVAAALILKGVSPGAALVFLLVGPATNVTSLSVLFGILGKKSTFRYLTVLATTAVMFGLAVDQIYAMLGISPQAIIGEAAEIIPEPIKLVAVLVLAVFSVKPLMAQFKKMTNRKKSQTYVVANFPDLRSNPIHGLKPNNSHAESGACGCGNHGANE
>UshA-like protein
MYTKFRFVFSAIVLSLGMFAAPSYSTALASNFQIFHTTNLLGEVDPCGUKSNQLGGLSRRAYLIETLSKNSATNLLLDSGNILFSSNNSSNVRTQDLLTADAILNIYNTMEYTAMAVGPLDLTGGIEYLRESVLKGSPWVSANIMTADNEPFFPPWIIQQTSNGKIGIIGITSYKAQLPEGFTATTWQDVLPDHIKKLSGTCDFILLLSNLDDEQNANIAAKYPQLHLIISANNRSGNKPPKLFNNTIITQTHTKGKYLGILKIDWSPELKIWENTEQNTSTIIAKLEHDLQNQIVDLRRDIEKNKTAITMMTDQKKHLAAFSANSNEQLTSTFSYRFRALSSKITENSEISSLTAQLKKHISKTNKKISKSQVTRYTSSLQPPSHDNYIEFAGSKSCSTCHDKQYTAWENSDHARAYSTLELKNQHYNLECLGCHVTHKMESNSIQNDDIYLLGLPKQLQSVTCESCHGPGKSHVDSLGQENTFRTIDESVCRQCHTVKMDNTFNFNTALQHLSCK
>Rhodanese-related sulfurtransferase COG0607 form 2
MKRIAVLLVAAFCLTLSPAFAGSVGLMNIEELKPLLGSEDVIILDVRTGRDWSTSEFKIPGAIRSNYGEFSEWGDKYPKDKKIVLYCAUPSEATSAGLAQKLIAKGYTDVHALKGGWRAWYRNKYPVESK

#Desulfosediminicola ganghwensis IMCC35004
>AhpC/TSA family protein
MNVQNLSTEKTDSIRLYTGQGEPIKLNSLWEERTAVLVFVRHFGUVFCRQQVAELEKRKAEFDTLKVRLAVIGSGDSAHFPALRRATGYTGELYTDPDRESFRLFQFQSGVSKVFGLKPLSRAFSALKAGFSPGSLQGSALQLGGAAIVNTGGEVIYHYISKEAGDHPDPELMLKTLGQTA
>Arsenate reductase-like protein
MKIDWAYLRKGUVSCKKAGTVFSESGLEINEEVNAAKSTISGDDVWGLVEGAEKVVVTSGKKILEYNPKTDDKEEIVAKISGRTGNLRAPALRIGNSYYIGFNEDLYDQIGKM
>Arsenite methyltransferase
LAGGLPVQNTSQPVKHVDQVAGEAFGVGELKNIASAVHSKYASVANSAEGMFRYPTGREGAVKLGYDEAILAEMPVESLNSFCGVGNPHAIAPVVEGAHVLDVGCGAGFDLIVARKTVGGSGRVCGIDMTPEMLERARKNFSELGVQNIELELVDSEKIPYPDETFDVVISNGVINLSPAKLALFREIRRVLKPGGRLQFADIVLAQPLPAAMKGNLDAWAQUVGGAVSVRDQIALMEKAGFSNVECVGNTGISTSQFTEGALFIAVAR
>Coenzyme F420-reducing hydrogenase alpha subunit
MGTVLNIAPVSRIEGHAKIAIHLDDGGNVEDAFLHIQSLRGFEKFIEGRPAEEVPRIVNRICGICPWMHHLASNKAVDGAFGVTPTPTGHKLREMCQVMAHINDKILHFFFLASPDFVLGPDADYSVRNVIGVAKAAPELATQVVKMRQLGQMMLERFAGKAIHPIAGVTGGFAKPLLESERQELLKDTRTLLDFSLYSLDFAINNVFSKYMDVISELGNITTGFLGTVDREDGSLRIYDGKQRLMKPDGSYIDFEGEEYADHLGEHVEPWAYSKMPYAKSWNEGFDLNLAAPKGIYRANTLARINVCDKISTPQANAALQQFREQFGRPAQQTLLYHYARLIEMVYACERTIEILEWEGITDTNIRAKVEPKAGRGVGIVEAPRGTLIHDYVTDKNGCIEKANLIVGTTHNIAPMNMSVKQAATSLIKDGNYNEGLLNQVEMAVRAYDPUMSCATHRLDGGVPVSVSIIDSEGKEVDSLTN
>Coenzyme F420-reducing hydrogenase delta subunit 1
LQYPANVRTVRVMCSGSVSPHHILLAFQKGVDGVFVGGUHLGECNYLYGNYSTKKRVSVLQEVMNFSGIDQRRLKASWISSAEAPELVHEFNTFIEELRELGPSPLKKDYRGDVVEAIAEG
>Coenzyme F420-reducing hydrogenase delta subunit 2
MANDEGKEEVRGGPEPKVQDVPADWQPNIIAFACHYCAFAAADLAGVMRLSYPYNVKIVRLPCTGKLDHSYVLRAFERGVDGVFVAGULEGQCHFLEGNINAKKRVHRLHGLLESVGIDPERLEFYNLSAAMGPRWAEICAEFTEKIKELGPSPIWRAIVKKKKAARQMKQPKERSA
>Coenzyme F420-reducing hydrogenase delta subunit 3
MDDIKLNIVAFCCDYUGYSAADLAGSMRLTYPTNIKIIRVPCTGKVDVTYLLKCFQQGADGVFCVGCLEGNCHYNEGNLRCRERVEYIHELLEEIGIEGERVRMYNLSSGEGPTFARYAEEMTEHIRALGPNPLRDKPRKAAEPVLDGESAGTLN
>Coenzyme F420-reducing hydrogenase delta subunit 4
MSFEPKIIAFCCNWCSYAAADLAGISRMQYPPNVRIIRVMCSGMVNPEQVLDALNQGADGVMVLGUHLGECHYLDGNYKAMSRSDMINTLLEDFGFESERFQIAWVSSAEPDKFVAAVTDMTKRVKQLGPINSQSAEAA
>Coenzyme F420-reducing hydrogenase delta subunit 5
MSNDIFEPKIVCFLCTWUAYAAADLAGVSRLQYPANVRTVRVMCSGSVSPHHILLAFQKGVDGVFVGG
>Coenzyme F420-reducing hydrogenase delta subunit 6
MSVEFTPNILVFACNWCAYSAADLAGVSRFQYPPTLRIVRVMCSGRINPNFILEGFKNGADGVLVAGUHIGDCHYLDGNVKAEKMFGSAKQLAEILGIDPRRVRLEWISSAEGTKFAEVATKFSQEIESLGPLAIEEAA
>Coenzyme F420-reducing hydrogenase delta subunit 7
MTSDQSVKIIAFACRHUAYSAADLAGSERRQYPPSVSIVMLPCTGRIEEALMLQAFEGGADGVMVVGCLEGDCHYISGNLRAKARVNRVATILQDIGIGEERIRMYNLSAGEGAKFAAYANEFAEHIEQLGFSRVNIARNPDLESTPESQKTEAEEGQSAKEPEPVSEEA
>cytochrome c family protein 1
LARVFLPVSGRGRTILPSPRISVRPPLNYVSSPFNYKGFRVGQLPLESLRSSAAVLRTHLAKSCSTFTSTAGGSMKIAFKTIVVVFAVVAFAPFGVYGAGGPRPEPPPKAKTIAELAERYDSERCADCHEDVHDEWSESLHSKSILGSPRTAPTIITAIEKGLKRFPYSGVKEDSDITVEHLMMCMKCHLPQLDEATDDVAREIVATIRGWQQAYRDGDEDKAEELEETIASLNIGCMVCHNKVAIIHKYADGYPQPDTVYGAQEGEHEDEEYQKMAEAPALGESIFCGQCHGQGPNFELDHPSQCATAYGSYLFAYAAHGGSESCQECHIHKSELGHNMQSYRNDAMIEMALDVRVEGRSLFWRKNKTEGVLPIGIIDVEIYNKTGHGVPDGUPTPNRLVLDVTAKTMDDEVVFNEQRIYMPFPGRFGRGKEMGRGPYEKSGLLRETSIPPLARVHETFEITYPFEDVAKGDSTRRELVNDELKVSVVLWYVPFGEFDGNEVAFFEEERTLDLKTEWVWR
>cytochrome c family protein 2
MGTAHKLTSLTIFILLLLIGAGAQASPKEADTIDELLEMFDESSCMECHEEVHAQWSDSWHAKSVVSSLGGIHNFIEIGLKKEWETPLTKGQLLKCLDCHAPVINFASEKLAIEIGEMIVTAFKEKDSAASKAAKEQLARLNVGCLACHNIKATEVARGYNGPAEQGMIYGPRGDETDGAHETLKSDDLVQSAFCMQCHGIYKASDGETINCNTLSGSYQNSYIANGGSKTCQDCHLEKGHLFPGGHDIDTVRQGIGLEVEITPYQHLPGKLEGVKDEKLWVPSAVVTVFIDNKTGHRVPDGULWSGQVVLEVTARNPQAQSSDQEILFTASKTYFEIGRDMQSRMRYGAWQIKDIIDLTLQPMQKAREQFLMNFDTDVEQVEITTTVTYFISGKSSEIVHEHKELIKFELY
>DsbA-like protein
MTMPPLLQIFSDYVUPYCYFITGSVEQLKHEYQIEIRWRAFPLHPETPDEGILLEELFKTGSDQIDRMVTQLRLTANQLGLPFGNRTKTYNSRLAQELGLWAEKNGRGEEFHLAAFKAYFADGRNLAKQHVLLDLAKSCNLPIEEASEVLRTRSYATAVDEDWEASRQQQITAVPTFTFGSTLLVGAQAYSNLQGLMLQHGVLRR
>DUF166 domain-containing protein
MEDNVGEVDRVGAGIDGRKQQKITVFQQHGSGERKIAGIRKYAKEVIELEVISIDESLPPVIDDGRDYLPEVIAADLVLDFLKHEDLSHDLVAICHRQNIPVISSGKKLVSKWVLTPPTUCGLPSQDGLGEYGDRFGAPEYEVEVEDDKIAEVHVVRGASCAATWEAALRLIGTPIDDAARKMGIESQFFCSANPAGWDPIYGKSPVHFAGKVHAKAIGDALERALTKLSSGTDG
>DUF3179 domain-containing protein
VWSKTSTRPAPASKESLTSSPITSGLVLAPSSGVFAQPILGFITTRSPFFINASIPPSSWTVRCSISTGELPPKTATRSLPFSAKACRTQRGKPKSSEVAAVTTIPVLMKSRLSILTSNCLVAASVACLKSIPAFYKNRRTDRVSIKMTAIQYDAVTGIMRIVVGYFWSSEEGSAHAYSVRKLSRHEIANTIIGGRPIAAGYUPLVDLEAVYSRILDGKILTLAPSGWTCKNTFLLYDKETMSLWCPERKGLRGISGEHYGQYLPLIESEDTNWQEWVEKHLIQNC
>Fe-S oxidoreductase-like protein 1
MADTAIKIKGKAESSFLDDIKKLLPDGNLSLCLTCGLCSSGCPASGLEGMDPRKFLRMLVLGMDEEVLKSDWPWMCTMCQRCVYVCPMQIDIPQMIFNIRALRPRDERPKGIRGSCDVAVKSESKTAMGTPTEDFIFVVNDVLEEYRESQPEFADMEAPIDKEGAEFFLNQNSREPMTEPDEMVPLWKILHLAGANWTYSSTAWGGENYCLFLADNENWEHIVRAKAERADALRCKTYLNTEUGHVTFAVRAGLKKFNIDHNFDVKNIYEYYGKWIREGKLKPNSDWNKELGIKFTIQDPCQIVRKSFGDAIADEFRYAIKAVVGEENVVEMYPNKSNNYCCGGGGGFLQSGFKDQRLEYGRIKDEQIKATGAQYCIAGCHNCHAQIHELSHHFGGNYGVVHFWTLLALSLGILGPNERAYLEDDLRDVNVFHPETAF
>Fe-S oxidoreductase-like protein 2
MAESSIKIKGKKESFFIDQVKEILPTGGNLNLCLTCGACASGCPATGLSDMDPRKFLRMCAMGMDEEATKSPWVWMCTMCQRCIYVCPMQIDIPQLVFNARASWPRDERPKGIRDSCDMALRNPSNSAMGTAPDDFIFVVEDVLAEYQESQPEFKDMAAPIDKPGAHFFLNQNSREPVTEPDELVPLWKILHLAGVDWTYGSKGWAAENYCLFLADNECWEHVTRVSANQANELGTKVFLNTEUGHITFSVRAGLKKFGVEHNFEVASIYQYYAKWIREGRLKVNSDWNRDRKIKFTIQDPCQIVRKGYGDAVADDLRFVIKSVVGEENVIEMTPNKSNNYCCGGGGGFLQSGYPEERRAYGKKKFDQIIETGADYCITGCHNCHAQVHDIGHHFGGTYSTVHLWTLICLSLGILGPNEREYLGEDLKDVDVFHPETALF
>Fe-S oxidoreductase-like protein 3
MMYEFKVSELAEEFGVHRNTIRNWINAGTLSAKEGPGRKYLMRFQDYQALCEKFGREPLVRPTSHVDLKAVKPIEKIESEQILLNDTSSDLVLDPSWADSCLTCGSCSSACPIAGVDGLDPRKIVRMANFGMDKELVDSSWPWKCTMCGKCEEACPANIQIVALMRKIRGTRDRNQVPGPIHKGVQMCLERGNNLGIPKDDFVFLLEDLGEELAEDECPGFVTPVDVHGARVLVTVNSKEPFAEPDDMKWWWKIFYAAGESWTIASEHWEGVNWGLFSGDDESMKIVVGRIVDNMRRLNCKVLLLPEUGHAYFATRSGLTKWFPEALKEFKIVTVFDLLLEYIREGRIELDKSVHNVPLAYHDPCNYGRKSLKAFGQGYFEEGREVASACADDVRELNPNRNGAYCCGAGGGAWAMPYAEERVFYGRIKARQITESGAELIVAPCHNCRDQIMKSLTKEYDLDIEVKYLWELVADSLIIPKKQ
>Fe-S oxidoreductase-like protein 4
MYEGAIRIGGKKKSRLMDQVKQLLPEGGNLDMCLTCGACTSGCPATGLEDMDPRKLLRMAAMGMDDELLASDWPWMCTMCQRCIYVCPMKIDIPQLVFNLRALRPREERPKGILGSCDMALRSDTCSAMGASEEDWKFVVEDVAEEVRRDQPGMENLQAPMNKEGSYFYLNQNSREPMTEPDEMVPLWKILDKVGADWTYGSKGWAAENYCLFLADNKSWEHIIRVKAKAVDDLGCKVWLNTEUGHELFAVRAGLKKFNIEHNFEIASIITYYAKWIREGKLPVNSDWNKERKITFTVQDPCQLVRKSFGDPVADDLRFVVKQVVGEENFIDMAPNKSNNYCCGGGGGFLQSGFPEARREYGRLKFDQIKDTGAQYAITPCHNCHAQVHDLAEHFGGEWHTLHLWTLICLSMGMLGENERVYLGPDLAEVGL
>Formate dehydrogenase alpha subunit 1
LTMVRKLTRKVARADSSSVSPGSPGKRVTLNPKLARRSFLKLSAATAALSGAALTSKLIRPASAESAANSPYEGSKKVRTICSYCAVGCGVTAEVHNGVWVRQEIARDHPISRGAHCCKGAGAIEMVNGDKRLKNPMKRVNGKWKTLSWDEALDEISSKLLDIREKDGPDALHFNGSAKVSNEMAYLQRKFAAFWGSNNIDHQARIUHSTTVAGVANTWGYGAMTNSLNDMRHAKCLLFVGSNAAEAHPIAMQHILYAKERNNAPVIVVDPRRTKLAAKATDYLRIRPGTDTALIMGLVNVIIANGWEDKEFIRTRVAGYEEMKEVAAHYTPEVVEDITGVPAEEVTRVARLLARNRPGSLTWCLGGTQHSIGSSMTRSFSILQLILGNMGKSGGGTNIFRGHDNVQGATDMCVLPDNLPAYYGLSDTSWQHWCRVWDVDYDYIVSKFPAKEWMNKRGFTLSRWYDGVLADGDKIHQDTPIKALLQWGCGSNSNSQYARVKKAYDTLELLVIVDLFPTMGAVLGEKDNVYLLPAASQYETSGSVTSTSRQLQWRNKVVDPVHNCRDDYTIMAGLVERLGFADEFYKNIKEIPEDVTRELNKGALTIGYNGQTPERLKKHSENWHSFDIDTLEAIGGPCDGEYYGLPWPCWTEEHPGTPILYDISKPVARGGLPFRNRFGLEKTYDSSGRTENQLAAAGVFNPGCEVRGGYPEFSEVVAGTNWKTDISQKTIKEAIRRGMAPFGNARARCVVWDFPDQVPIHREPLHSPRPDLIKKYPTYEDKPNHFRIDTRYASEQKPEIVEKFPYVLTTGRVVEHMGAGAESRSNKYLSELQPEMYAEIHPRLAGNLGIRDGKMMWIESYEGSRIKVKALYTERVDENTIFMPFHFGGLFMGESLLDKYPEGNEPIIIGEPANLVVGYGYDIITQIQSTKDGLCNVTKA
>Formate dehydrogenase alpha subunit 2
MARMKLRKSSGDSVVSTGRRVTLNPKVARRSFLKISAATAALTGVSMTSKMTRKAHAAGKTAQYEGSKKVQTICTYCSVGCGIEAEVQNGVWVRQDIAADHPVSRGAHCCKGAGAIDMVTSPKRLKSPMKKVGGKWTTISWDQAMNEIGDKLLKIRENDGPDALHFNGSAKVSTEMAYQHRKFAAFWGTNNVDHQARIUHSATVAGVANTWGYGAMTNSLNDMRHAKSFIFIGSNPPEAHPVSMQHILHAKEKNNAPIIVVDPRRSKLAAKASDFCQIRPGTDAAFMLGLINVIVANGWEDKEFIRTRVAGYEEMLEVVKNYTPEIVSDVTGIPVDQIHHVARTLAENRPTSLTWCMGGTQHSIGSSITRTFCLLQLVLGNMGKSGGGTNIFRGHDNVQGSTDMCILSHSLPGYYGLSEGAWKHWCRVWGVEFDWMVSRFKDKEWMHKPGFTLSRWYSGVEGVEDVDQIHQYTPIKAMIQWGCGANSNSQYHKVVDAYNKLDLLVIVDPFPTMAAAACDSDNIYLLPSASQYETSGSVTSTSRQIQWRYKVVDPVYDSKDDYQIMELFVNKLGFANEFYANIKQSPEDITRELGGGCLTIGYNGQTPERIKKHMANWHTFDIDTLQANGGPCDGEYYGMPWPCWTDEHPGTPILYDVSKPVAKGGLPFRNRFGVEKTYDASGRTENQLAAEGVYNPGSEVKGGYPEFKDVVPGTNWKTDLSQKTLKVAIAKGMAPFGNARARCVVWNFPDQVPIHREPLHTPRPDLIEKFPTYEDKKAHYRIDTRFKSEQNPELVKEFPYVITTGRMVEHMGAGAETRSNQYLAELQPDMYAEINPRLANNLGFRDGEMVWIESPEGGKIKVKAFLTERVDDKTIFLPYHFAGVLMGESLVDKYPEGHAPFVVGEPGNVVTNYGYDIVTQIQATKDGLCKVTKA
>Formate dehydrogenase alpha subunit 3
MDYRTVLTTCTYCGCGCNFFLEVLDGDPIGTIPCKTSPVNQGKLCIKGWNVHEFVRNDKRLTAPLVRKNGKLEEVSWDEALDFAATRLKEIKEANGPDSIGFLTSAKVTNEENYLLQKFARAAIGTNSVDHCARLUHSSTVAGLAASFGSGAMTNSMEELEHSDCIFIIGSNTSVAHPLVATRIFRAKKNGAKVIVLDPRKVHISEIADVYASQKMGTDVALLNGIMHVILKNNWHDQSYIDDQTEEFEACKKVIESFTEEMAAEICGIDAETIRQIAEYYGTAKTASIVYCMGITQHTTGVDNVKSLANLAMLTGNLGKESCGVNPLRGQNNVQGACDMGGLPNVFTAYQPVTSPEAREKFAKAWNVDQMPDKIGLTIPAMLEGLEDGSVKSLYIMGENPVVSDPDVNHVKKAFDKCELMIVQDIFLTATAEMADVVLPGVSFAEKDGTFSNTERRVTRVRQAVEPRGEARQDWQIIQDLSTRFGYTMDYANPEEIFSEMTTLTPSYGGISYERLEGEGLQWPCPTPDHPGTRYLHKGKIARGKGLFHGIDFKPPAEIVDDEYPFWFSTGRVFAHYHTGTMTRNSPTLDAEIKEGFLEISQNDALKLNVKDGDTVTVSSRRGSVDIRAEITKRVEDGSVFMPFHFIESCANILTNPAHDPICKIPELKVCAVNVEKAA
>Formate dehydrogenase alpha subunit 4
VLVSVKLVSPLCNEEKTMKKTLTTCPYCGSGCTFFLEVEAGTISGVTPNCNGSVNNGALCSKGHFGTDFVQSRDRLTTPLIRKNGVLTPVGWREAYSYTAERFLDVVNKHGGKSVAGFSSARCTNEENYLFQKMLRAALGTNSVDHCARLUHAPTVVGLTTTLGSGAMTNSIAELDEMGPGDTIFAIGTNTTECHPVIGVAMLRAVRRGTRLVVADPRATTLAQKADVWLRLEPGTDVALLNGIGQIIVEEGLENAQFISSQTENFQGYREHLQQVSISEVESITGVAKELVAAAARIIGESANVATYYTMGVTQHTSGVDNVLAVSNLALLTGNIGRPKTGVNPLRGQNNVQGACDMGALPDVLPGYQKITDRAVRERFADAWGGGLPEHEGLTIPSVFSAIECGEVKALYIFGENPMRSDPDINHVRHCLEKADFLVVQDIFLTETAQLADVVLPGASFAEKDGTFTSTERRVQRVRKAIEPVGTSKADWQIFSELMQALGHKAAYTHPEEIFDEMRSLTPGYRGISYQRLENESLQWPCLDEDHPGTPILHVGGAIRGTARFEPTRYRPPAELPDKDYPLKLTTGRVVAHYHTGTMTRRCWGLEGVAPHEQVEIHPGDALSLDIVDGDPVRVESRRGTVEAVARVTDVVGKGLVFMTFHYSESSANMLTNSAADPVTQTPELKICAVKVTKLTNELHVCS
>HesB-like protein
MSDFSVTDLAVEKLKEYMEQNNIDSALRVALMQGGUAGPSLGLALDEPKDNDKVYENDTLKFLVEESLLTTCGSITVDFIDAGPRSGFGITSSNPIGGGGCSSGDCSSGSCG
>Heterodisulfide reductase alpha subunit 1
MLDNKIGSVMIVGGGVTGMQAALDLADSGYYVYLIEKSGAIGGAMAQLDKTFPTNDCSMUIIAPKLVECGRHLNIKLMTLSEITAINGEAGNFTVTVKEEPRYVDMDKCIACGACTDKCPKKVDSEYDAATGKRKAIYVKYAQAVPLKYQIDPHNCIRLKKPGACGFCEKVCDAGAINFDDTEKIHEVNVGAVIMAPGFEAYDPKDAGVWGYGDYPNVITSLQLERYLSASGPTEGHLIRPSDNKPVNKVAFLQCVGSRDENLCGNGYCSSVCCMYALKEAVIAKDHVPGISTSIFYMDMRTHGKEFDRYMDRAKNESGVRMVRCKVNGVEPAGDSGDLRLSYVNEQGRQIEEYYDLVVLSVGLQTSKQMLGLADVAGIQLTADKFAATSDFAPVTTSREGIFTCGAFAGPKDIPQSVVEGSAAAAAVSQVLAPARHELSTEATFPEERDVSKEDPRLGVFICHCGSNIAGTVDVAAVEEYAATLPNVVYVERNLFSCSQDTQDMIVKRIKEQNLNRIVIAACTPRTHEPLFRETLKAAGLNEYLVEMANIRNHNSWVHSDTPKLATDKAKDLVRMAAAKVTYGTSLKPFNVPITQKGLVVGGGVSGLTSALNLAEQGFEVHLVERTDTLGGNALHLQDTWSGEHIPTKVAKLVDAVTWNEKIIIHKGFEVKTVDGFVGNFKTTIKTKDGLAKTIEHGVGIIATGGSIYSPIEYGYRKIKKVVTSIEFDKLHELKETHVRNASTFVFVQCVGSREGDVNYCSKVCCTHSVQSAIELKKEDPKRNVYILYRDMRTYGQREALYRQARKMGVIFINYELHGKPEVEARGEKIDVSVWDHVLHRPLKIEADMVILASAIRPKEDAKKLAQIFKVPVDGDGFFLEAHAKLRPVDFSTDGMFVAGLAHYPKPMEESVAQALAASSRAATLLSKLDISMDAVKANVDAENCDGCALCIDVCPYHAISLEDVAGTEKKIISVNKAKCKGCGLCQGTCPKRGVFVGGFTTKQISSQIQAALAV
>Heterodisulfide reductase alpha subunit 2
MSSTNPQNVQGSVVVVGSGIAGMQTALDLADSGFYVYLVEKSASIGGVMAQLDKTFPTNDCAMUVISPKLVEVGRHLNIELKTLSEITSLKGEAGNFEVELVEHPRYVDMDKCIACGECAVKCPKKVSDPFNADLAKRKAIYVDNPQAVPLKYAIDADTCIYFKKGKCGFCAKVCPTGAVDFDQKEITTVLNVGSVILAPGFAAFDPSDLDNYQYSNYANVITSMEMERILSATGPYQGHLVRPSDGEEPKKIAWLQCIGSRDINRCDHGYCSSVCCMYAVKEAVIAKEHAPNDLDTAIFYMDMRTYGKDFEAYYDRAREEQGVRFVRTRVHSIVEDRETKSLQLRYVDDAGTTHEEVFDMVVLSVGMETPKEVIDLAGTLDIKLNSDNFAATDCFSPVKTSRQGVYVCGAFQEPKDIPYSVMEASAAACWAEADLAKARGALTKTKEYPAEKDITTEEAKIGVFVCNCGTNIGGIVDVPAVAEMARSLPGVSYVEENLFTCSQDSQMKIKEVIEKEGLNRVVVAACTPRTHEELFQETMRDAGLNKYLFEMANIRNQCSWVHSDDKEAATQKAKDLVRMSVARTRLITSLSQPTIGVDRSALVIGGGIAGMTSALGLADQGFQVHLVEEQKELGGNARVLGKTWQGESIQEKLADMVKGIEDHPGVTVHPETTIKSASGFIGNFETTINQNGTEQQLNHGAVIIATGAVESVPTEYLYGQDDRVMTHLDLDRALGEGGNDTIAKAGSIAFIQCVGSREPGHPYCSKVCCTHSIKSAINFKDTNPDRDVFVMYRDIRTYGRRETLYKEAREKGVIFIRYDLDGKPRVAATDDGLAITVKDHVIGLDIELGVDLLVLAAAIEPRNNEPLAQMFKLSCNSDNFFNEAHAKLRPVEFATAGIFLAGMAHYPKPIEESIAQAAAAASRAAVTLSKDSLTVEGVVSYVQEFMCRGCGECETACPFNAISVIENADGVKVANVQEALCKGCGMCAVACPTGAASVRHFGDEEVLTMVETAFDR
>Heterodisulfide reductase alpha subunit 3
MVFETREKSGSVMVVGAGISGMQASLDLAESGYYVYLVEKSAAIGGVMSQLDKTFPTNDCAMUVISPKLVEVGRHLNIELLTNTEILELEGEPGNFTAKIHQSPRFVDLTKCTSCGECAKVCPVSRPNEYNEKLDFRKAIYKQYPQAIPGGYGINKEGTAPCKATCPAHVSIQGFVALINEGKYDEALKLFKQDHPFPGICGRVCHHPCESECTRTQVDQALNVRELHRFLGDYEREKGEFYMPEIEAEKRDEKIAVIGSGPAGVTAAYELLQQGYQVTIFEKQEEPGGMMRYGIPEYRLPRDILAGEIEVVQNMGAEIRCGVNFGTHVTLESLKMDGYSAVFLAIGLHAGRNLGIENEEMTGVLQGVDFLRDAASGKKVEVGKEVVVVGGGNVAVDVAQTAKRLGAENVTLICLERREEMPAWEYEIIEALEDDIKIVNSFGPRNFHIDKTTQKVSGIEFKSCKSVFDESGRFNPEYDESVCEIFNCDTVIVAIGQATDLNGIKEQGIAISRPGGLEADPVTLQTPIDWVFAGGDAFYGPKSVVDAVACGKEAAISIHRYINDMDLREDRDKVWEYVRPAIEGEGIIERIKARHLDPEVRAGNFLEVASGYNEEQARLESARCMSCGICSECYQCLDACLAGAIDHEMLPVDKDLTVGSVVLATGAKPYDPSPLSELYLYKQNPNVLTSLEFERLLSSGGPTMGHLVRPSDHKEPKKVAWLQCIGSRDNNKCGNSYCSSVCCMYAMKDAMIAKEHASEDLDAAIFYMDIRSYGKDYEMYYDRARDREGIRFVKARVHSVVENKENKNLILRFADENGLILEEEFDMLVLSVGLEVSKETLELADKLGIEVNKNNFLKSDPFNPLEATRKGIFACGTFQGPKDIPSSVTEASAAAGLAGCLIAEARGTDTKVLEVPEEIDISGQEPRVGVFVCNCGSNIAGVVDVPAVQDYSATLPGVVFTDNNLFTCSQDTQAKIKDKILEEGLNRVVVASCSPKTHAPMFMETLEACGLNRYLFEMANIRNQDSWVHTNNPELATEKAKDLVRMAVARAVTLQPLHGKVIPVNKHALVVGGGIAGMNAALDLSRQGFESTLIEKQCELGGMGKKLHHTIEGADIRNYVDKLSSQVVADEKITVLTESEIVAFEGFQGNFKTAVSAGGREAQQIEHGVIIVATGAGENTPTEHLYGEDDRVLTQSQLSDRLADKGAADLDTVVMIQCVGSRNEERPNCSRICCQAAIKNALDIKKKSPDTQVYILYRDMRMYGQMEDYYTEARQQGVLFVRYTKDKLPVTVSSDEGVLITVKDHVLQRDIEICADVLALSAGVLPNISDELVNRMKLNTNPEGYFLEAHVKLRPVDMGSDAVFLCGTAHSPQLISEAIVQANAAASRAVTFLSKDEIKLSAIKAEVFPENCVKCLTCVRSCPFEVPTFNSIKGEIEIDPALCQGCGVCACVCPRQTINLNNYKDDQITCEVETLLAEELKWTISN
>Heterodisulfide reductase alpha subunit 4
VNKDMLVIGGGIAGIQSSLDLAEMGFKVYLVETLPSIGGKMAQLDKTFPTNDCAIUILSPKMLDVGRHPNVELMAYSDVEEVSGSAGCFKVKVRKKARYVDADKCTGCGACTEKCPTDVPDLYNEKHSTRKAIYSWFAQGIPSTHAIDTDHCRVFNGKKCGICQKKCEANAIDFEQKDEVVTLDIGAIISSVGYDIFDPSQIPEYRYRDLPNVITAMEFERFLSASGPTHGHLDRPSDIAVTNKIAELEKLEGRGARGLTRFEDKHGKSSADFYAEYQQNGSGGDDNLDQWAAKYIEHQALTAELKDLQERAANFTTAKKLAFIQCVGSRDLRFYPFCSGYCCMHSIKEAIIAHEHDNDTTSVIFGMDIRAVGKGFEEYKVRGSNNSNITYKRSRVAEIVRGANDNPVLVYEDTQEQKVKREEFDMVVLATACAPTSGMKDLAGILDIKLNKFGFFKTSRNSPLDTTKEGIFVCGCAHSPMDIPESVAQASSAASRAVQAVTTEKLLKVS
>Mercury methylation corrinoid protein HgcA
VRSEPQQFITPIQDIPIQPPPEIDSGPCUGPETYPRAGEHEKAGYTIDPFVHGFIQTARGSVPQLKSELSGRDHLGTIGVRTGILRNNYKVTPGLYAVGSPSADSPVVVTANYKLTFDIARRNLKVIDVWLLVIDTRGINVWCAAGKGTFSTAEIAYQVKHSDLAKVVNHRTLILPQLSATGVDCLRLKSECGFRGVFGPVRLSDLPEFIANQLQADDRMRSVTFTLKERAELVPVEVFLSIKPLVLLLLVMLPISGIGPEFFSTNQAISRIIPFLLATLMGIFAGAVVTPLLLRALPFRQFWLKGAFTSLISALLFSMWSIPIAGSHDTLALASWMLATGSFLAMNFTGSTPYTSLSGVEFEMRRGLPLQIALATIALVLWLISPFIRG
>Peroxiredoxin (Prx)
MKKLALGLLAIALFVGFSTATIKAADIGDTAADFTAQSTMGEITLSGFAGKNVVLAFYYVAFTPVUSNELLAFQRDLEQFTSLNSVIVGVSPDSLEDLERFKDENNIGFAMISDPDKTVQRMYESGRVTYVIDAQGIIRHRQEGVPDNQKILEALRSLQ
>Prx-like thiol:disulfide oxidoreductase
MTKEVTMNLQDKLDNLREQLEAGIPADTLAIMHNSTAELVSSGIMDDVLNVGASAPAFTLCDQNGNDISSADLLSQGPLVLTFYRGVWUPYCNAELEALQEVAHDIRAAGASLVAISPQLPKYSKQVIKKHGLDYPVLADPGNNVASLYGLVFSLPEDLRTIYTSFGIELDRFNGDDLWRLPLPGRFIIGTDGVIQNVEVHPDYTWRPDPTRIVELLKTI
>Rhodanese-like domain-containing protein 1
LQGYITNEEEKMVYRGFFQAALGSLAATCLLLPTAGFAQDAKPKVLKPCMQCHKGDSADTIRGKLGSVSMKAETLKVSTGKSTWLVSFDEDTALKGAEAINKIGKDKEVKVKFEEDAGVLYATSVSVKQPAKLAEKDIIRLEALAPLVAKGPEVGNFTIVDARPGKLFVTGHIPGALSIYDAQFEKNIAKLPKNKENLLVFYCGGPTURLSPSSARRAEKLGYTNVKVFIDGMPAWKKAKNPLVASTKYLDVMAKFKNSVVVVDTREQSAVEKGHIEGAVAITADKLASMKDAFPAKKDAPIVIVAPDYQAGLASFDIIRGWGYKNTSVLKGGIAAAEKAGLAIAKGATATEIAYVPKPIPGAMSAAKFNELLAQNAADTMIIDVRTEDEAESGMITGAINIPTDEISDNLADIPKGKKIVTYCSTGIRAEMAYLTLKDNGYKVNFLKADTAFNDDGTFKITEN
>Rhodanese-like domain-containing protein 2
MRSSISTKLVAAAFVLALVSSGLSPTNSFADSAKQPAAAQQQAQNVYKGPVVGKSNKAKTISIQVGKGDAAKTMMVRFDDQTKGIEFAKKGEAAIITWEQRGEDKFATLIKPKLAKLPEGVTEIKVDEIHELLASATPLTLVDARPLSRYHQAHIPGAISIPVAKLKEKKAEVLPDDKDKLLVFYCGGPTUGMSTANAGLAKKLGYNNIRVFLDGEPAWSEEGYPLYASNEFVKTGNIVLLDLREDGSPADGRIPRAVTVPYEELESRIDDIPRNAPVVLYSDSEESAMDAYEDLKDEGFKHVSMVKGNYEGWVDAGGEVESGPIFSNEISWVRKLGKGEVSVAEFKQAVDGKLPDTFVIDARTEEEIAEFGIFKNTVNIPLDEIPKKLASIPKDKRVFIHCSTGARADLAYEELKNHGYDVKFLLLDITDPACDCEIIKP
>Selenophosphate synthetase 1
VIYVNIFRKKTLTRLARTCGUAAKIGPADLSDALKGFNSPIDPDLLVGFETSDDAAVYRISDDVAMINTVDFITPPVDDPYWFGQISAANSISDVYSMGGKPLTALNVVMFPTKHLDMGVLREILKGGHDKVMEAGACLVGGHSVDDNEPKYGLCVNGSVHPDRIITNAGAQPGDALILTKPLGSGVLFNAVRAGKFDFNDLARETLPLIAALNDKAMDLALQYDVHAATDVTGFGILGHSLEMALASNTHITLDYSRLPFYEGAPEMYKKGETTGSNGANRAMVARYNLMVGKKLSKAEEELMYDPQTSGGLLIAVPSDQADQLVKDMREAGISTAVRVAEVTDENTGLTVR
>Selenophosphate synthetase 2
VNITPTGLKRLFVHMADKKDAIRLTKCVKGGGUASKLAPADLERALTQLQFPTDANVLVGTATADDAGVYRVSEELALIQTVDFFTPVVDDPYQFGRIAAANSLSDVYAMGGIPKTAMNIVAYPMDVMGPEPLREILAGGADTLKEAETVLLGGHSVEDSELKYGLSVTGFIHPDRVLKNQGLREGDSLILTKPLGTGIINTAMKGGLASDQTIAAVTEFMASLNKTAAEVMERFSISACTDVTGFGLLGHLAEMLTGTGTKVTIDSGKMPIMAMAYEFAAMGLVPVGAHRNREHIQDRVSMPAEFDPVLRDILFDPQTSGGLLIGCPEKESDRLVRQLADNGVEAAAVIGEVESAAENRIILK
>Selenoprotein W (SELENOW)-like protein
MVTRCPQQGIAMKITIEYCTKUNYEPRASSLKAELAKQFDAEVELLASGGGVFEVSVDGTLVFSKKALKRFPEDGEVAGLITK
>SO_0444 family Cu/Zn efflux transporter
MSISEKIVSLPLDIAMEVWHILLDSSVYILFGILIAGVLKVFLNPEMIAHHLGRGRYGSVVKAALFGVPLPLUSCGVLPAAASLQKQGANKGATTAFLISTPESGVDSIAVTYALLDPIMTVVRPIAASVSAIVAGFLENFLNWDNQQPSPKPVAPPMAKAAGATVAAEHKEHVAAADRVPFLNKLSAGIRYAVTDVWGDIALWFYVGLAIAAVITVMIPDALMVNFLGGGLGSMLIMLVIGIPLYICATASTPVAAALILKGVSPGAALVFLLVGPATNVTSMSVLFKILGKKSTLRYLGVLAGSAVVFGLIVDQIYLRAGISPQAVIGEAAEIIPVPIKLAAVFILLAISIKPLYTWGRKVFSKKESGTHFVAQFPAAGGNEGKDDNATSHQSCGCGCGNTGGVK
>UshA-like protein
MFRLLTLITLFFLSSNSFAENNTNDLNIFYSNDLLGELEPCGUKSKQLGGLSRRALLIEELSANVGDVLLLDAGNLLFSRDGARELLQQDVVTARGIYEIYEDLGYHAIAVGPYDLTAGLSTITDLSGSVPWISSNIITQGGEYIFPPWVLVEFEKQKIGIVALTATPRIVNDNYKMLEWRDALTDVLTRISPDCDAIILLSSLDTATNQQIAEQFSDISLILTANKRNGNRPPKQIGDAITSQVQSRGRYLGVLTFPMGLKNLLADNKKTENFQYRSIALQPNLEKSQAIDNKVAEIQRDIAKIGKRAKYQPQQKTQSDTSNNQSEISSYRTCVDCHKETVARWEKSPHGRAYQTLVDNNQQYNLRCLPCHVTDSANQKATGVQSMQADDLNYKLLHLSSEKQSVSCSACHPGSGLHAKNNGNLRYLQKVSLELCITCHTKELTADFNFNKKKKDVH
>Rhodanese-related sulfurtransferase COG0607 form 2
MKRLTTLLFAALAAILLALTPAVGGEVKFMEIDELKQMIGSDDVVVLDVRAGRDWSTSEFKIQGAMRADGADFDSWANTYPKEKKLVLYCAUPNEATSASLAQKLIDNGYTEVYALKGGWKSWYRSQYPVEPR

#Desulfomicrobium orale DSM 12838
>Selenophosphate synthetase
MNTVPLVQSVSAAGUASKLSPGDLEQALSVLEAHADPRILTGLGNAEDAAVVCFPPGKALVQTIDFLTPVVNDPFRFGQIAAANALSDVYAMGGEPYAVMNVVCFPAGSMDGCVLREILRGGLLKVRESGAMLVGGHSVQDREIKYGLSVSGLVDPDGFATNSGLRPGDRLVLTKPVGSGVLATAVKAQWRGADGYEEEIFRWAARLNRIPGEAITRFGLRAATDVTGFGLGGHLLEMLRASDCSARLHVADVPVMSGALELATQGLVPQGSHSNRGFCQAETEVSDGMDAMAVDIVFDAQTSGGLLLGVPEEKCPSLLAWLHEQGELAVVVGQAEAMCPGVKRLLLC
>Hypothetical protein SAMN05660337_2214
LPESLWTAEPGCLISLPAAPSLKPAESAVRIIFLIAILIVQLYGAGWAETRLVLTGNTLGEHAPCPTUGGRSLGGLARRAAFFNSLRMPGTLFLGLGYELVPFSGAKEDIGMEALVAAHAHMKYDLFMLAASEREWNVPFAVPYPLHEPELIVRSVPEGNLAFVLFPEKDMSEADEERLFHFAEELRQSGRYNLIIGVSSWGDEREQDFLGRRGEVFDMVFGSGEGPGYSGLYLRDNQVLWVRPFTKGKVVLAVTMPKLPKPGEKVVWEPDVSVMVHSYPLTGDHAADPGVEKLFKP
>Hypothetical protein OS_HP3
MFAENFRTTLRCRKCRGQLHVQRGURSVHLRCGSCGALFQLKEYATTLDDLLEEYLGSIPCNRI
>HesB-like protein
LTSGLSVTTCLPHNKEDIMFELAKAAKEQLDMHFAGKEVSPIRVYMAAGUGGPRLALALDEQKDTDVVHEVEGYTFLVEKSLMGEAKSISVEFHPHMGFNVNSALKMQNAGGGCSSCTSCG
>Formate dehydrogenase alpha subunit
LPWLTSVTSFGMWLSLVERCVRDAETARSNRAIPTRFFKAVCSARSFFLCLKSAENPYVHISFSGLCVAHCIIYSILIKLAGMVGFSRLKEPQGALHLRLKEPQGALHLRLKEPQGALHLRLKEPQGALHLPHCGAGTQAPKEVLMATFSRRGFMKLTGAGVAAVSLGQLGFDLKPAYAYAKALKIEGAKEVISTCAFCSCGCQVIMHIKNGQIVSSEGDPDYPVSEGSLCPKGAAFYAMHVSDHRVLKPRYRAPGSDKWEEKDWDWMLDSIARKIKDTRDRDFIETNEKGQPVNRWESYFHLGTSQMDNEECALVHQMTRALGGVYIDHQARVUHSPTVPALAESFGRGAMTQHWIDIKNANAVLIMGSNAAEHHPISFKWVLKAKDAGAKVIHVDPKFSRTSARSDMHVPLRSGTDIAFLGGMLKYILDNNLIQKEYVTEYTNASFIVGDDYEFKDGLFSGYDATTRKYDRKKWAFAKDEKGVPKRDKTLKDPRCVYQLMAKHYERYDLDTVSSITGVSKENLLAVYEIYAATGKPDKAGTMMYALGWTQHTVGVQNIRLAAMIQLLLGNIGVAGGGVNALRGEPNVQGSTDHALLWHILPGYNAMPTTAWPTLEEYLKANTPVTNDPKSVNWWGNRPKYVVSLLKGWFGDKATAENEFGYAWLPKAEAGVNYASLFMFDKMYAGKIRGGMIFGHNPAQSMPNTHKIRRALQNLDWLVMGEAHDTETSSFWRGPGLDPKKIKTEVFLLPSCQRGEKDGTTSNSGRWHQWHFKGYEPMGESKPMGWMIVEIMKRVRALYEKEKGAFPEGVLNHVWLDEYDAEEVARQINGMFTRDVTIKGKTYKKGDQVPGFALLQADGSTTSLNWVYCGGYPAKDQNLAKRRDLNQTPLDAKLGLFPNYSWAWPMNRRILYNRASVDVNGKPFNPELPVIAWQDGKWVGDTPDGGAPPVAMEKGTYPFIMHTEGHGQLFGPGRVDGPFPEHYEPAETPVAKNPFSSQMNNPCMAFTSSDKDLLAKPADPKYPIVLTTYSLTEHWCGGGDTRNTPYLLEAEPQLYVEMSHELAEEKGIKNGDPVIVESIRGKVEAIAMVTVRMTPLTVQGKTVHLIGMPFCFGWTTPGVGDATNRLTPSVGDPNTTIPEYKACLVNVRKASKVKELVI
>Coenzyme F420-reducing hydrogenase alpha subunit
VSQTATPAAEGRKIKIAIDPLTRVEGHLKIEVEVRDGKVVDAKCYGGMFRGFEQILRGRDPRDSSQIVQRICGVCPTAHCTASVMAQDEAFGVKVTTNGRITRNLILGANYLQSHILHFYHLAALDYVKGPDVAPFVPRYENPDLLVNRLKDPAKAEAVNAYGLNQYLKALEMRRICHEMVALFGGRMPHVQGIVAGGASEIPTVEKLAEYASRFKEVQKFVADEYLPLIYLVGSAYPDLFETGIGWKNVIAFGAFPENDDHTEFLFRPGVYIDGKDEEFDPKLIKEYVGHSFFNQSKSGGLHYSEGETNPDPDKSGAYSFVKSPRYRDKPCEVGALARMWVANPTLSSVGQKLLKELYGIEAKVFRDLGDKAFSIMGRHVARAEETWLTSVAIERWLKEVRPGAETYVKTEVPDAGEGTGFTEAPRGSLLHYLKIKDQKIENYQVVSATLWNCSPMDDMNQRGPVEQALLGIPVPDVKNPVNVGRLVRAYDPULGCAVHVLHAETGEEHVITLG

#Salidesulfovibrio onnuriiensis IOR2
>Coenzyme F420-reducing hydrogenase alpha subunit
MSKTLRVAPITRIEGHAGFEVMLDDNGNVADARMLVMSLRGFEKFVVGRPVEEVSRIVNRICGICPWQHHLASNKAADLCLGAEVPTTGRKLRELCQMLAYIPDKILHFYFLAAPDFVLGPGADFSVRNVVGVVGAVPDLAKQVVHMRYKTQMALEKFAGKVIHPIAAVVGGFSKPLLEDERKELLEVVREAKDFCLFTIKFARENVFPKYLEAVKTLGVFPSGYIGTVDGDGSLELYDGELRLMDMDGQYDQFAYSEYMNYIAEHVEDWSYLKFPYIKKAGGIKLDENDPVGVYRSNCLARINVCDQMKTPLAQKELEIFRKEFGRPAHLTLLYHWARLIELVQCCERAEDLLNDPDITGRDIRATGIKPRAGEGVGCVEAPRGTLIHHYKTDSDGMVEMANLIVGTTHNNAGMNLSIKQAAKAVIKDGNYDEEVMNLIEMAVRAYDPUMSCATHRLDGGMAMEVKIMNSKGEVLDTYSK
>Coenzyme F420-reducing hydrogenase delta subunit
MADFEPTIIGFLCNWCAYAGGDLAGVSRLQYPPNMRAVRVMCSGMVHPDLVVDALNNGADGVIVMGUHLGECHYLDGNNKALARAEGAKLVLEDLGIDPERFALEWVSSAEAPRFAEVVTRFTEKIKELGPNPSKKQAA
>Fe-S oxidoreductase-like protein
VRSMGEPAIVLEGGVQSNFKDDVMKILPEGGNLNMCLTCGLCSSGCPATGLEDMDPRKFLRMAMLGMDEEILKSDWIWMCTMCMRCISVCPMQINIPQLVYNARARQDRETKPKGIVGSCDQALRTDGNSAMGASSEDFQFVVEDVLEEACEDQECCKTLTAPINKQGAQFFLNQNSREPVTEPDEMIPLWKILNLVGADWTYGTAGWAAENYCMFAAEDKDWEQIVRHKVKAVEDLGAKVWLNTEUGHEFYAIRAGLQKFGIEPKFELDSIIRYYAQWIREGKLPVNSDWNKELGIKFTVQDPCQLIRKSLGDPIAEDLRFVVKQVVGEENFIDMHPNMSNNYCCGGGGGFLQAGFPEARRYYGKRKLDQILATGAAYCIAPCHNCHSQIHDLSHHYDAGYQTVHLWTLICLSLGMLGPNEREYLGDDLKEVGL
>Formate dehydrogenase alpha subunit
MKCDRRSFLKLAGSSAACLSLAQLGVNLTPVKAYAKGLKIDGAKEVITVCPFCSVSCHIIASVKDGKLVSTEGDPDYPINQGSLCAKGAAMLTMTTSHHRLQKPLYRAPYSDKWEEKSWDWMLDRIARRIKDTRDKDLILKNERGDTVNRLESMFLLGTSHAGNEECALAHQAMRSLGVVHMDHQARIUHSATVAALGESFGRGAMTNHWIDIKNADSILIMGSNAAEHHPISFKWVLEAKDRGPRSCTWIPSSRARRPGPTSMSPCGPARTSPSWAA
>HesB-like protein
MINVTESAQKQLEGYFADKESSPIRVYLASGGUAGPRLTLALDEPKDTDEVFDVAGFKFLLDKDLSEATGGIKIDMTYYGFSVDSEKPVGGGGGCSSGSCSSGSCAC
>Heterodisulfide reductase alpha subunit
MAANKLGSVMVVGGGIAGIQTALDLADSGYYVHLVEKSAGIGGVMAQLDKTFPTNDCAMUILSPKLVECGRHLNIELHTLAEVQGVSGEEGNFTVTVRKSPRYVDMDKCIACGECAAKCPKKVDSEYNEGTDKRKAIYIPYGQSVPLKYAIDPNNCIMIQKGKCGACEKACPTQAVNFGDKEEIVELNVGSMILTPGFKAFDPSGYDYLYYDKAADVVTSLEYERLLSANGPCMGHLVRPSDKKEPSKIAWLQCVGSRDENRCGNGFCSSVCCMYAIKQSLMTAEHTTGPCEQTILYMDIRSHGKEFEKYYEGAKKSGVNFVQARPHTILPGPDGKGAIIEYADKKGQMVSEEFDMVVLSIGLEAPKDAKDLSGKLGFKLNKYGFAETSSFTPVLTSRDGIYASGAFHAPMDIPQAVTDASSAAAGAAVTLAEARGTLTQEKTYPAETDISGQEPRIGVFVCSCGTNIAGTVDVKAVCDYSATLPNVVFVENNLFTCSTDTQEIIAGKIKEHGLNRIVVAACTPRTHEPLFKDTLREAGLNEYLVEMANIRNQNSWVHQNDPENATAKAKDQVRMAVAKAAILQPLEKMSVDVTQKALVIGGGMSGMTSALGIADMGYDVVLLEKSDTLGGNAWSLSETWRGEAIKPELQAMIGKVENHDRITVLKKAALKTAVGSVGNFVSEVNVDGQSKAVKYGVAVVATGAREYKPNEYLYGENDAVKTHLEFDALIESGQAKNADSVVFIQCVGSRDSDRPYCSRVCCTHTVESAIRLKEMKPEMNVYVLNRDIRTFGLREDLYTKARKLGVIFIKYTLDNKPRVAAGGSGVKVTATDHILDRPLEIGADYLVLATAIVPNQTEELVELYKCSVGEDGFITEAHPKLRPVDMSVDGLFVAGLCHYPKPIDEAVAQAQAATSRAGVLLARTEMPLDSIKSVVTEKCDGCALCVDTCPYNAIKLEDYEDDKGKAHRRIFTDKALCKGCGVCMATCPKGGVNVSGFTMEQLKAQVYSALEGIS
>Hypothetical protein OS_HP3
MSLLSGSKQAEKRRGMKCDQCKGALTPVRGURQVALRCTVCGKQYGPREMARLIDESFEEDMAFVPLDRL
>Hypothetical protein SAMN05660337_2214
MIRLLFLMALAIASAFPAMARADSVLNIFYTSNTYGIVRPCPSUGNKTLGGVARRATFFKDVYQSDAPTLKIAGGFEFTHRAGPQPGAELLEAMARAYVFLGYDAALLTRREAAAFEEAGVVPPAPWATYEQSACRELVLENGKKVEVVVFPPLPKDSDMPDDGTFAKIARSVRQARKKGDLVIGLCDWGIVAEREYLARKPKDAPHLLFGSGSGTGIRGQVMLDGRLLYVRSYDKGKAINQVEILKWPQEGDFVWIPSENVLSTLVVLDNRYYDSLKIEKIFSNVDLSNN
>Selenophosphate synthetase
MAKLRLVDTVKAAGUAAKIAPGELEQALSGLGALHSDRIIAGMGGDNEDAVILHFPAGKALVQTVDFFTPIVNDPYRFGQVAAANALSDVYAMGGEPWSAMNIVCFPIKSMPGEVLAKVLQGGQDKITESGAVLAGGHSVEDEELKYGLAVSGVVDPDGFASNRGVRPGDELLLTKPVGTGVLATAVKAEWEGCDELEEILYKWASRLNKTGGKVIRELGLKGATDVTGFGLGGHAIELAEASKVSIELRLEAVPFIPEAVELAGMGMLPGGSLCNRNHYRPKTRASEHCDPIRFDLVFDAQTSGGLILAVPGDRLDQARAMLEAAGDLVAHIGRAVPAEPGKPLIII
>Tetrathionate reductase family octaheme c-type cytochrome
MVRYVHILLAAAVLLAGLSAGPSLGATGAASDVEKVRTDRNPRPDGWVAEDQAKALELARKKVPYVSEVYREDLPLRQQRLRAQGLGLKDIKHSYFLLESPFVNTFEDKYGPVRFMHSKHAASLKGDCAACHHYRPADTKAEETVACRTCHQEAFRKQEKERVGLKAAYHMQCMGCHEDMKKGPVSCDGCHAKKPVNHTELVQLSGNPKPSEVTAECLRCHQQAGSDMLQTAHWLWRGPSPYTVEHRKSVMSGKGTTTLNNFUISPISNEARCTSCHAGYGWKDDTFDFTKAENIDCLVCHDTTGSYMKAPPKAGMPDPRVDLAYVAKNVGPTSRKTCGECHFSGGGGDAVKHADMSVELFWPKRTCDVHMGGYDFSCVDCHKTRNHKISGRSTSAPVAEGSRACEDCHTDKPHYGDTLLDHHLDKHCATLACNTCHSPVYSKCAATKTWWDWSTAGDTKRVVGKGKYGKPDYDWKKGSFEWKESAKPQYRWYNGFMTRLLLGDAVNPAARGFAPGEELTEEQKRALVVTNITAPVGEMLDPKSKITPFKVMAGIQPADAKYRYLLIPHLYPYGKDDTSAYWKVRDWQKAFEEGMKKAKLPYSGEYLWVATNMYWRIEHEVMPKEYALSCVQCHSSLEGDKTCDRCHQDGRNLKFRDLAKQGMDFKVLQERGRDVGDLVGVTDYIDFKALGYKGDPILTGGRFKQLPLGYTPEK

#Desulfuromonas soudanensis WTL
>Selenoprotein W (SELENOW)-like protein
MEVTIEYCNRUGYREHAASLAARIREAMAADVSLIESSGGVFEVVVDGRLVYSKKETGEFPDEELLTEKIRGR
>Selenophosphate synthetase
LSQALQVAENSLKGGDPMTENIKLTALSRSSGUAAKMAPGPLAQVLCQLPKSDDPNLLSASIPFADAGVYRLDDDRALVQSLDFFTPVVNDPRDFGRIAAANALSDIYAMGARPLTALNLVGFPACLDISVLTAILQGGAEKVMEAGAVIVGGHTVEDDEPKYGLSVTGLVDPRKMVSTVGARPGDRLILTKPLGTGILTTALKGEVLTDSDLTEAIAGMASLNRLASEIMLVVGVSACTDVTGFGLLGHALEMAEASAVCLALQGDALPLYPRVLEMAGLGLVPAGSYRNREFYLPHVAGGGKLPAALVDLLADPQTSGGLLLAVTPGKCAELRRRLLEAGCGAWKIGAVEAGPPGSLRLL
>Prx-like thiol:disulfide oxidoreductase
MTLNEKLLGLKAASRGKLSAETQKIMADALSAIEATDQKGRALAPGDAAPAFTLADHAGRLWTSTELLKEGPLVVNFFRGSWUPYCNAELEALQRILNEIKALGANLVAVSPIERRFAARTVDKYGLRFPVLVDPGNEVASAFQLTIVVPEPLRDVYYGFGIDLERVNGDRSWTLPLPTRYVIGTDGLIVDARTNTDHTLRPEPEETLAVLRRIKDGA
>Peroxiredoxin (Prx) 1
LAAPLFPEAGHRPGRRRHPPRHRRIAGDAFQPRGLRRPGPHDSRPLVVHGGKRCAASELVGAGRRPSSSPPLSQHPLLLSRLGAAHPLPLAQGRRVPDPPRLRPRPHRLFLGEPRRIPQRGKPPLRRPNPRSPLPSRALFAPGGLRADFRGKRPPRRHAQHRRPPPRRQSPRQADRPDQHPPDLEGAGRFPRLLRTDRGRVCRPHRRGGENLLLPRSRTLPSRRPASPGPELPFRCPAPRRRAGRQGEQRTGQAGLRAGAESSRRSILAGMVPPRRRAPLRPDGGRAPPAPRRTPLPSLQHPHHQRRPGGRPRPDRGTGDAGGRPAGPGLFLLQTGTGRPPGGLVGLPSAILRSGDKLCSPRSHRGHRRIFNNILGLFLSSLCLSGKAVFFPDKPLTRTRSTTMINIGETAPDFTLPASSGGEVTLSALRGSKVLLVFYPLAFTPVUASELSGLEGNAPIFSRLSTRILAVSVDSHHAARAFAEQIDVASFPLLGDLNKEVCRRYGVLRPEGFSERVTYLIDEKGTVRYRATSDLDQPRDISDYLQAIDSLHP
>Peroxiredoxin (Prx) 2
MTGETRATHCNHTQGCNARGAGKDSPPQKENMLSFSGRKTKGGTGKAPGGICRRLSCHAINIVYIFRVEFFITPAQDKGFAMKPVVTVLFCLLLLACVPAPRPSALEKGVGDRAPIFSAASSLDTLVSYDRDYYGKHHLVLTFFPAAYTPVUTGEMEGHQRNLELYDRFNARVAGVSRNDITTLKYWSRDLGLTFPILSNVAGHLGIWFGAQPPGYPMFSRMTVIIDKQGVIRYMHRGSPDYHAILAQLKVLHAEEGVTP
>Hypothetical protein predicted in Geobacter lovleyi
MMEILGILGFFAAWYVLNRWILPKLGVQTULSESCSLPVRKAEKKEGDETIPE
>HesB-like protein
MKITDSAREKLQILLGENPGKKLRLVFEGFGUGGPKLGLALDEPNDKEKTVNLGGLEILIAEEVAPYTAEQVVDYVDSRLGKGFVIRRASGAAGC
>Glutathione S-transferase-like (GST-like)
VFDFFPSVAIVRQKEVAMKKKFELISFKLUPYVQRAVVLLNEKGIEYDVTYIDLKNKPDWFLRISPLGKVPALRVGETVLFESAVILEYLDEVTPPSLHPSDPLQKALNRAWIEFTSELFVDLYRMALAGDREAFEENLAAARKKLQRLETQLAEGPFFNGAGFSLVDAAIAPAFYRISLMDGILPLSLFDHLPKVQRWSSALLDRESVRASVVPEFRDLFREYLAADGGYLGSRIGS
>Formate dehydrogenase alpha subunit 1
MQLNRRGFFKVSGSVVAGSILGIGLEAAEAEAALPLAIQYARETTTICPYCAVGCGLIVHSRGDEVINTEGDPDHPINRGTLCSKGAAVFQLRDNKQRITEPMYRAKGSREWQKVSWDWALDQIADRVKATRDASFREQNAKGQVVNRTDAIASVGSAALDNEECYLLQKMLRSWGLVYIEHQARIUHSATVASLAATFGRGAMTNHWIDIRNADVILIMGANPAENHPVSFRYVLEAKEHGAKVLSVDPRFTRTSSKADVYAPLRSGTDIAFLGGMIKYILDNELGHREYLQLHTNATFLVDPLFQMPGELDGLFSGYNLDKRSYDKATWGFQRDENGIPKTDLSMQDPNCVFQLLKTQFARYTPEVVSDITGTPVEKLEEIYGIYGASGQPGKAATIMYAMGWTQHTVGTQNIRTMAIIQLLLGNIGVAGGGVNALRGESNVQGSTDHCLLFHILPGYLPTPHAGLKDLSTYIEKTTPTTTDPQSANWWGNRSKYITSLLRAHFDQTLTAEDEFGYQLLPKLDEGQNASWLMLFDQMFREKIKGFFAWGQNPACSGSNANKVREALSKLDWMVAVNLFDNETASFWKGPRMDPAKIDTEVFFLPVAASFEKEGSITNSGRWAQWRYKAVEPFGNSLPDSELMNELQHRVRARYAAQGGAFPAPILKLSWDYGFKLLNGKVGKIDVHAVAKEINGYFLVDKEVNGKQFKKGDPVPSFAFLQNDGSTSSGNWLYCNSYNADGNNMARRSHSDPSGIGLYPQWSWCWPVNRRILYNRASVNADGIPWDKEKPVIWWDGGKWKGDVPDGGWKPLSQEGTKKSFIMLPDGVASIFAAGMKEGPFPEHYEPLECPIEKNPLSGTKNNPAMKLFYEGEEKLPEDVFFSCDQRYPFVATTYRVTEHWQTGIMTRNTPWLLEMQPHLFVEMSPELAKDRNIAQGEMVRVSSGRGSVEAVAVVTKRFRPFKVQGTTIHQVGLPWCYGWNTPNVGDSANLLTPTAGDANTMIPETKAFMVNVEKLEG
>Formate dehydrogenase alpha subunit 2
VTISRRNFLKGGGLAAGALAVTGKPALAGVEARELRTEGLQSSTTICPYCAVGCGMIVHRENGKVVNIEGDPEHPINQGSLCSKGGALFQVANNERRLTRVKYRAPKSDRWEEKSWDWAMKRMATLMKETRDRNFVESETVKGVEYRVNRNDGMAMIGAAALDNEECYLLGKFARAMGVGYLEHQARIUHSATVAGLAASFGRGAMTNHWIDIQHADVILCIGSNPAENHPISFKYVEKAMDNGARLISVDPRYTRTSSKADTYAQLRPGTDIAFIGGMINHILQNDLIHRDYVVNYTNASFLISDEYAFNDGIFSGYDAETFHYENDSWAYQLGKDGLPLRDNTLEHPASVYQLLKNHYRRYTPEKVCEITGTAIQDYMEVTRTFCATGRPDRVATIMYAMGTTQHTYGTQNVRSYAMLQLLLGNIGMAGGGINALRGEANVQGSTDYAILYHILPGYLKSPVFDNVSLAAYNEKWTPKTKDPKSANWWANTPKYMASLLKAYWGDAATAENGFCYDYLPKRSGNYSFIKLMERLQQGRFEGLVCMGTNPIVGGPDASAIAKGLDKLQWMVAADLWETETSVFWKRPGVDPKTIDTEVFLLPAAASVEKEGSISNSGRWAQWRYKAVEPPGDAESDAFIVDGLVKNLKALYAEGGVFPGPIVDLDWNYGQGHEPDIAMVARECNGQFTRDTEIKGKLYKKGEQVPSFAFLQDDGATTSGNWLYCGSYTEAGNMMQRRGQDDPTGMGSYHNWSWCWPVNRRVLYNRASVDLNGRPWNPKKPVIAWNALTRKWEGDVPDGGWAPMSEDGTKHPFIMIAEGHARLFAAGLADGPMPEHYEPMESPVANSMTGQQCNPAVAIPGNIDNSGRYPYIGTTYRVSEHWQAGAMTRNLPWLVELVPEMFVEISEELAKWKGIANGEMVTISSPRGTIEAKALVTARIKPLRVGGKMIEQVGLPWHFGFNGLATGGSANVLTTAVGCANTSIPEYKAFLCNLEKGGIKA
>DsbG-like protein
LLRSLIVLVLLLNFTLPALAGTLKEVPLGDSPARGANDAPVVMVEFIDFQUPHCQAVGPIVQQLMEEYKGKLKLVIKHYPYRYRDFSALAAQAAEAAGAQGKFWEMHDLMLERKQLDRDSLLGYAQELGLDVPRFRRELDGQKYLPRVEADFALARRLDFFQTPTFVINGRVLVGERPIKMFRTLIDQALTEAAKP
>Distant Alkylhydroperoxidase (AhpD) homolog
VLDLSGEVPPGANQKKEKGERMKIRKKFLDYEYPEVLDGKTRELIRVGCAVAVGCPDULKKHFAVAKKAGATEDELKEAMAYGMIAPSGRAKNFVLGMKKELGIED
>AhpC/TSA family protein
LTRCGPSGPNVARATTPSCFRTSRSFSVIIVSTSSCVVVVQPHSRIGSAYVQPERQGPCPIIHARPAPGFPILLPLTRSATCPGVPTMNNLTGQPAIPFALFDSNGVEHRLEDYRGSWLLLMFHRHLGULPCRAHITQLRDHETDFARRRIKVAIITFENDFFARSYAAETDLEWPLLIDANRDLYRGYDILSATFWDVWGPSTWRAYARELLKGQRLHKAEGDVMQRGGDVLIDPEGIVRLHHVGEGPADRPAVETILALVTP

#Geobacter sulfurreducens PL
>cytochrome c family protein
MKHKTAWLTLAAAALALCAAAPVFAEKAGIGWQETIAAKSGKAKTMAELAKMYDSSSCIECHQEVHDEWEQSIHARSIFGTGRTAATFMTAVVNGLMEWDYSGVKSPSDVKVEHLMGCAKCHLPQLADAEDSVAKEIIATIGSWQDALKKKDSAKATAEADKLKSLNINCLVCHNRNAITHKWTDGYPQAGVVYGSKEGEHPSAAFPTMKVSPIMSESIQCGQCHGLGPNLELDNPTQCCTSYASYLWAYKAEGGRENCQECHMKKSKLGHNMQSYRDPGMAKAAVEFKAEAYGYHWRDGALVTPKAVVKVEMTNHAGHSIPDGUPTPNRLVLSVIAKTKDGEEVFNQEKIYMPVPQQLARGDRMGRGPYEKSGMIEDTGLPPGKKVHERFDILFPTEDVVEDGKKVRKTLAHELDVEVKLWYLPFGTMNSDPFLWHEFTQKVNISTKGK
>Distant Alkylhydroperoxidase (AhpD) homolog
LQITGRDSIVSAKCHNAHGKGASLMKLRKKILDFEYEEVLDARTRELIRVGCAVAVGCPTULKKHFAAAKEAGATDAELKEALAYGIIAPSGRAKNFVLNMAGELELSD
>Formate dehydrogenase alpha subunit
LRNVIPICWPVTELAQCLPVYASAIFKPARRGLTPKGDVMGISRRQFLQGGALAGAALALSGTPGEASADSPDLRTKGTKVTTTVCPFCSVGCGLIVHTKDGKVINAEGDPQHPINQGSLCPKGGALFQIANNDKRLQKVMYRAPGSDKWEEKSWDWALDRIALRMKETRDKSFKKTELNKKDNKEYVVNRTDGMAFFGGAGLDNEECYLWTKFARAMGVGQLEHQARLUHSSTVAGLAASFGRGAMTNHWIDLKNSDVIFAIGCNPAENHPISFKWIEAALDNGAKLISVDPRFTRTSSKADIYAQIRPGTDIAFLGGMINYAIQNRMIHEEYVREYTNATFIVSEQFDFQDGMFCAFDDQEKVYDLKSWAYSTGADGKPKRDMSMKDPKCVYQLMKNHYKRYDIDTVCAITGTPKEDYLKVVKAFCATGRPDKSGTILYAMGITQSTHGSQNVRAVALLQMLLGNIGIAGGGVNALRGESNVQGSTDYGLLFHILPGYLKSPEFDNVDLKAYVEKWTPKTKDPKSANWWGNTPKYTVSLLKAWYGDNATAENDFCYDYLPKRMGNYSYVKIMEKMAKGELEGLVCMGMNPAVGGPDSVAAREALGKLKWLVTADLWETETSIFWKRPGVDPKSIQTEVFMLPAASSIEKEGSISNSGRWAQWRYAAVHPLGDSRSDLHIIDEFYKRIKALYLKDGGAFPEPLTKLAWNYGTGHEPDVHLVAKEINGYFTKDVTIKEKDKVLEFKKGDQVPMFKYLQDDGSTVSGCWIYCGSYTNEGNQMARRDPSDPTGLGLFPKWTWCWPVNRRIIYNRASVNPAGEPFNPKRPVIAWDALEKKWKGDVPDGPWPPMKDDKEGKYPFIMLPEGHGRLYALDMKDGPFPEHYEPVESPAKNLLSKVQTNPVVKVPSNVSSDTSKFPLIGTTYRVTEHWQAGAMTRSLPWLVELVPDMFVEISETLAKQKGISQGDMVKVSTERGSIQAKALVTSRLKPFNVQGKLIEQVGMPWHFGYAGLATGDSGNVLTPTVGCANTGIPEFKAFLCNIEKGGKAA
>Glutaredoxin (Grx)
MMVRSLTAMLVLAATVALTPALLHSAPDKPGRTAESRNPSVVIFVGEGUPYCDEVERFFTEKGIPYTCRDIRRDRAAFREWRERYGGEIVPMVVLDGGKKVIDGCDIPAIERALADIRSSRP
>HesB-like protein
MTITDAAKAVLAPIVGEHPGKILRVVFEGFGUGGPRLGLVLDEPADNDARMVLNGIEVAVTSNFRSLLDDQILDYITNEQGEGLVFRRESGDVCC
>Hypothetical protein predicted in Geobacter lovleyi
MQELLYMLGFLAFWIVLNKFILPRLGVPTUMADTCSPGGKNEKKDNKGA
>Mercury methylation corrinoid protein HgcA
MSQPGPDVDRPPCUGPKTPAVSGTINENVPGFLRWLDTPAGRVPVISTQLAMRDTLGAWQARWGIGRMSYLVPPGLYAIGAPGPGTPVVVTANYKMSYDSVRWELAGRDIWLLVLETHGINVWCAAGKGTFGTDEIVKRVGLTSLSRIVNHRTLLLPMLGAPGVAAHLVRQRTGFKVRYATIRAADLPAYLDNGMIATSAMRQLTFTTVERLVLTPIELVAACKWGLPVMALIVLAAGFSDGAFSPERAVPAAIAWGATIATGAVGAPLLLPWLPGRSFAVKGASLGLLLAALLVWSGRGMVSLHEVAALFFITPAVCSFLALTFTGSTPFTSRSGVKKEMRVALPVMTAALVAGLTSWLFGSFLLS
>MtrB/PioB family outer membrane beta-barrel protein
MRHIGKWLMPLPVLILCAPLALLAEEGHKPFSATMETGGAGLAVSDDISRVNEYSSVRTEPGINPYGKVDIQIDKGGVELDLNSRYLDSRDQTHGARIDVKRFFKSSFSYDAFQHWLDHDKLQYLDASIPAAPVAGAFDTTGAILGVPTATGTTNLYAYTANPIGPNFAPNFLVTRRSDGARFVTNVAPSDTATYAVQQLGRASLYGEDMVPNQDFSIVRREWKSNSDFTIPQLPNLTFHFGFREETREGWEQSIGMSKCTSCHITGQSKQISESTRDLTAGVTGKFGLLTMNYTYLNRQFRENGADPVRRYDPALSPGAALPANYYTGANSPPTFDNRMLYDYRDGYLPYDVTPDSNKDSHVVKAKVDLPRDTTVFASYVKATVDSDKSDDPGYFTLDKKTLESEYDAWSGKVSTTLWKRLTLTLRGKLEKLQDDDVAITYTPIAYNDGNAANDIFGFPGATASDILMLQTINRHSSASRDVATLGLDSVYRLAKRTTLRLSYEFKNEDRDDAFFGTTKTHTVKAALNARPTNTLSARASYTFKAIENPFQNPTAGLVPFTQSASGYGYLVGNGPTYGVEFYDRRTADLTNRPDTVHEGSLSTTWSPSPRFSATAFVRVKNESNDLNKTTWKQETYVPGVSLWYAPSDKVSMTLAYTYLKQTTENSMCQGLYDGUAGIIVSGQFGSTCDEYQYDTDVHTVSLTTNYDATEKLKLFANAMYNDAEARMNGLYFPSFAELGYTDPVLTSAFYGLQNLPRIQEYSDLRYRQIDLSAGGTYQFTPNLFMTAQAGFQQFMDDAPYVYGDQDGITYTGSVGIGYKF
>Prx-like thiol:disulfide oxidoreductase
VVAIDEQKPVYELQKELDALREDYLAGMSPEHAATLQRTATELVLSGIVGHAATIGDRAQDFTLPNAVGRQIRLSEVTAQSTAVVTFYRGAWUPYCSLQLRAYQAVLPRLRELGGELLAISPQTPDKSQATLLKNFLQYEVLSDVGNLVARSFGLVYPLGEEMRRIYLGFGVNLADYNGDESWELPLPGTFVIDGTMTIRYSFVDADYTRRLEPATILDVLERIREERGRDDNQAS
>Rhodanese-like domain-containing protein
LRVVGKVYKSCGLLMFAYPVYFCCILVPCLQFEEPSHFSRRHVTPMKTKGWGALAVLPLALALAGNVAAEEVKGKVKTVSVKAGQISLTVESKGVMLFRVTDGTTFANAASIREIHADDLLQVDYRVDGFDNVAKAVAKVVAKLPEGVTAMDTRELEALVAKGTEEGGYLLIDSRPAGKYNEAHIPTAVSIPFAELEKNPALLTASKDRLLVFYCGGVTUVLSPKSAGLAKKSGYEKVRVYLDGEPEWKKAELPLESSLAFVEKGNIVLIDLRSPEKVAAGHIPGAVGIPAADLAAAQAKFPAYRGAHLVFYSDSAEDLSQALELARDWNYKNATIFPGGIGAWQKAGKHLKTGAAAATVTYVKKLAPGEVGTEDFQAALKDGRTVVIDARAPGEFEKGHFKGAVNIPAEEAAKRLAEIPADRPVLVHCSTGTRAEMVYDLVKDKGYNLKYLKAGVEFAADGSYTISE
>Selenophosphate synthetase
VPKNLPSGPVPSPTKFSAASASGCRASTSTRRSGTGERRETPMTEGIKLTSLVKAAGUAAKLGPAGLEQALSDMVREDDPNLLVGPETADDAGVYRIGEGLALVETVDIITPLVDDPYTFGRIAAANALSDVFAMGGRPVTAMNLVFFPACALPGSVLSAILAGGHDALREAGACLVGGHTVEDDELKYGLAVTGLISPSRVVRNATARAGDRLVLTKPLGTGIVSTAIKADMAPAALTAEAVRWMTMLNAEAAGLMLECGASACTDVTGFGLVGHACEVARGAGVTLRLHLEQVPVLDGVMGLVADGLVPAGCYRNRDHYAPFVGAPRSDDDRLLPLFDPQTSGGLLLSLSPSSAGRFLAAAGDRGLFALEVGEVLPAGECAVDIV
>Selenoprotein W (SELENOW)-like protein
LRYRRQRSTGGRTMNVRILFCPTUSQYPIAAGLARLIEQTEENVSVELDKQAPRSEFAVYLDGEIIFSRLERGRMPEPLDIIPAIRARRHGTSG
>Thioredoxin (Trx)
MAESGQSFLVACPACGTSNRVPASREGVAGRCGSCRGVLPPLYFQPVPLTDRSFDPFVAGYHGPVLVEFWAPWUPHCRDFAPVVREVARELAGTAAVVQVNTQENPQLAARFGIRGIPALVLLRRGQVLATWSGALPREAVLSRVRDALR

#Syntrophotalea acetylenica DSM 3246
>Selenophosphate synthetase
LGRTAERLEPIIMTSEKIKLTHMVKAAGUAAKLGPEGLEDALTGLFAETDPNLIVGPETADDAGVYRLSEDCALVETTDIITPLVDDPFLFGAIAAANALSDVFAMGGRPLTAMNLAFIPPCGLPREALRELLDGGARKIREAGACLVGGHTVEDDELKYGLAVTGVVHPQRVVRNSTARPGDVLILTKPIGTGIVATGIKAEMVADATVAEACRWMATLNGQAAAIMTACGAHACTDITGFGLIGHASEMARGAGVTLALRLANVPVINGVADLVRDGLVPGGCYRNRAYYARMLLDARPDRVDADMPGSSEDLLPFFDPQTSGGLLIAMEDGAADAFLRRAADGGCFAVVVGEVLEGRDHAVEIR
>Thiol:disulfide interchange protein
MAEIRWEKDFSAVQKRAKAEKKPIFLDFWFDGULGCIAMNTGPYSSQEVQKSIEQRFIPLKSECFWDKRTDLMNRFLVKWTPTLLILDAEGKEHHRMVGYIPDDDFLAHLELGLGKIAFNEDRYAEAGDHFQAVVNRHPKAGAVPEAVFLNGVAGYRRLQDPKPLRLAYESLSERYPQSEWARRSKPYAQIPLDE
>Formate dehydrogenase alpha subunit 1
MPTVTLTIDGKQVTVPKGTTILQAAWQAGAFVPTLCHDHELSNPGACRICVVEVKGARALVASCCAEANEGMEVQTASPAVIEARKTILELMLDNHPEDCLTCHQAGDCKLQDYAYFYGVKAGVFGGQKKDYQVEDDNLFIVRDMNKCILCGKCLRACEEKQGRAVIDFAYRGFRTKVSTGMDKPLADSVCVSCGSCVAVCPTGALTEKAMLGKARKWEVEKVRTTCPFCGVGCNFDLNVHQGKVIGVTSNPLSPVNGRDLCVKGRFGADYVHSPRRLTKPLIKKNGEFVESSWDEALDLVASKLGGIKDKYGSDAIAALSSARCTNEENYLMQKLMRAGIGTNNIDHCARTUHAPTVAGLATSFGSGAMTNSFADYLNTDLYFVIGSNPTEAHPMAGAKIMSSLLKGTKLIVADPRRIELAEKADIWLQLRPGTDIPLLNGLMHIIIKEDLHDKKFIDERTEGFEDLKAAVAKWTPEKTSEVTGVPVNLLYDAARLYAGTPKAMLCYTLGITEHICGVDNVMSTANIAMLTGHLGKEGCGVNPQRGQNNVQGACDMGALPGDYPGYQKVVNPEVQSKFEKAWGVKLSPKAGLTIPDMMDAAVEGKLKAMYVFGEDPVMTDPDANHIKKAFEAMDFVVVQEIFMSQTAKYADVILPGATFAEKDGTFTNSERRVQRVRKAIEPIADTKPDWKILCEVSNRMGYPMQYTHPTQIFNEIASLTPSYGGINYERIDVTGLQWPCPTLDHPGTPILHTQSFSRGKGLFKAIDHTPPAEMPDEDYPYLLSTGRILYHYNVTTRYSSALDTHRPEEAAMVHPADARVLGIVTGDTVQVTSRRGSIQTKVNVTDKVQSGMIWMSFHYHESPTNELTVNAFDPVSKTGEYKVAAVKIEKAATA
>Formate dehydrogenase alpha subunit 2
MSMLNITIDGQAVEMPVGSTILEAAKKVGIEIPTLCHLDMEKQFNQQAAACRICVVEVENRRNLAPACATPLMNNMVIKTDTPRVIEARKTVLHLMLSDHPLDCLTCEKAGNCKLQDLCYQYGIEETRFPGLRNDFPLDDTNEFYVRDLNKCVACRRCVQVCTKFQSTNAIGFGNRGFTTHPVAPFDRGMDASDCVSCGNCVSVCPVGALLPKNKEKYRSWEVKKTQTTCSYCGVGCQMNLLSKGNKVVGVEPLSGASNDGLLCVKGKFGFNFINHPDRLTTPLIRKDGELVKATWDEALDLVASKAKAIKAEFGSEAFAGLSSARVTNEENYLFQKMVRAGFGTNSVDHCARLUHSSTVAGLATTLGSGAMTNSINELIDSNVIFISGSNTTENHPVIGAKIRQAKAKGAKIIVVDPRNIDIAADADVFLQVNPGTNIALANAMMNYIISEGLDAAEYVKERTEGFDELVATVADYTPEKAAEICGVSAEDIKKAARIYAEGEKASIVYCMGVTQHSTGTEGVMSMANLAMLCGNIGIESGGVNPLRGQNNVQGACDMGALPGTYPAYQSVANADVKAKFEKAWGVALSDKVGLTLTEIVHGAGHGDIKFLYIMGENPMVSDPDLTHVEEALKNTGFLVVQDIFLTETAQLADVVLPAATFAEKDGTFSNTERRVQMVRKAINPIGDCKPDWQILSEVLKRLGIGKNYASPEDVFAEIREVTPSYAGISYDRLNELGSLQWPCPTEDHAGTKFLHVGKFARGLGLFKPAAFKPSAELPDDEYPVIMTTGRVLYHYHTRTMTGKVDGLNAMSPESFVEINPEAARKLSIAEGDKVKISTRRGSIVAKAKVTPKLKENVIFIPFHFAEGAANVLTNPVVDPIAKIPEYKSCAAKLEKVAWDWSEEADGIR
>Peroxiredoxin (Prx)
MTDKPKAGCARPTGGLVGQTESTEKNEVTQQAKEVMRMTIQLGKAAPDFSAPAYYKGDFTSVKLSDFLGKWVVLCLYPGDFTFVUATEIAAVAANYKKFQDLGVEVLTMSIDSVFVHKMWNDKELSKMVDGGVPFHMLSDAGGKVGTAYGAYNEDAGVENRGRFIIDPDGIIQGYEVLSPPVGRNVAETLRQIQAFQLVRATDGAEATPSGWKPGKLTLKPGPDLVGRVWEVWSTDMEAD

#Thermodesulfobium sp. clean6954
>Formate dehydrogenase alpha subunit
LKIRNETFVKEVGGVPVNRTEGLVQLGGASHDTDECYLLSKFARSLGIIYLEHQARIUHSSTVTSLGPSFGRGAMTNPLTDVRNSDVIMICGGNPAENHPAIARYINMCKDSGGTVISVDPRFTRTSSLSDIYSPIRPGTDIVFFGALINYIIQNKKYQEVYMKNYTNASWLLKPEYEFKDGHFSGWDEAKRMYNYASWGFQTGPDKKVLKDMTLQDPNCVFQRLAQHYSRYTPEVVENVAGMKKENFLKIAEVYASTGAPEKSGCLIYAMGLTQHTIGTQNIRAFCMIQLLLGNMGMAGGGVNAMRGEANVQGSTDMGLLFHTLPGYLPSPNDKLHPTLQEFIKKSIAPDSYWVNAPKFIISMLKAWYGDAATKDNNFGYDWVPKWSKPASWMHIWDNLYKNEGIKGMMIWGQNPLVSSPFADKTGKALENLEWLMQADLFETETANFWRRPHADTKNIKTEVFLLPVASMVEKDGSATNTSRWLQMRYKSVEPLYECREDSVIMHDLIHKIKDLVKVDPSTPSPESILNLTWDYGGHNHSADEVFKEINGFEVATKKQVPGFAALKDDGSTTSGCWIYSGMFPPAGNLAKRRKPEKTGLGLNPEWGWAWPVNRRILYNRAACDLEGNPWNPEKYVIKWDAGQKKWVGRDVPDFLPTKAPSDAGGTLPFIMLTGGQGRIFVPGGIVKDGPVPEHYEPIESPVANKVNPVQNNPIAVIFKSNIDKYAPLNDPKFPYICTTYRVAEHYQSGAITRKIPITVEAMPQVFAEIDPELAKELNIKDGDNVELESIRGKVKAKACVTTRVQPMIINGKKYHVVGIPWNWGFVGIDPDSGKDESFAANLVTENVGDPTSLIPESKALMINLRRA
>Hypothetical protein predicted in Moorella thermoacetica
MEVKMPKIEFDKEAKEYIQAKGSKIYFLSASSCFSUSRLPLPPSVRAGEPMEDTSYKVFEQEGIEIYIPRELNLKSNLRIALKKFLFFKELVVVF
>(2Fe-2S)-binding protein (copper chaperone Copz family) form 1
MSQTICYCFGFTDDEIKEDVISHNGVSKIQQFIVSKKKDGQCACHLNNPKGTUCLADVHRVVEEAKKSLNNE
>Selenophosphate synthetase
VNSFPKLTSLVRCAGUAAKLNPKDLGEVLKDLPKFEHPGLIFSSDGLDDAGAFVIKDDLAIVQSVDFFPPVVNSPDLYGKIAAANSFSDLYAVGAKPITALNILGFPRYDIELDVINEILRGSHEKVKEAGALILGGHTVDDLELKYGLSVTGIAKKDELIAHNRAQPGDIIILTKPLGTGILTSALKIDLIDEEDMKDALQSMQELNYFAGEAQKKFKATSGTDITGFGLVGHAVSIARSSKVVFEIYSKSLPIFEGVLNLANDSVLPAGIFANIDFYKENVIEIGKIDENYKYVIYDPQTSGGLLSTYSPDVVDDVLRFLKDNGVDGQIIGSVKKGAAFSSGTIVFKEGSFR

#candidate division LCP-89 bacterium B3_LCP
>Peroxiredoxin (Prx)
MSNMLKVGSIAPKFELPGTDDKAHKLTDFRSKKSVVLVFYPKDNTSGUKKQLSAFSEDIDAFRRLDAEVLGVNSGSLESHKNFSDRNEFVVPLLSDEGGDVTGAYKARHPKSGGTIRTVYIVDREGIIRYAKRGKPPHEELLEVLRDR
>Selenophosphate synthetase
MSNTKEEITRLTATVSCAGUASKLGLAELSEVLKGLPPVNDPRLLVGTNTADDAGVYKLSDDLAIIQTVDFFPPTLDDPFTYGQVAAANSLSDVYAMGGTPVTVLNVVGWPSGTFPLNVLTDILRGGQDKVTEAGAVVAGGHTCVDRELKYGLSVTGVIHPDKILTNAGAKAGDRIILTKPLGIGVITTALKLGRVNDELAKKVGSVMITLNKKAAEIMKQFRIHAVTDVTGFGLMGHLHEMMLYSGMHARLFFKQIPILPEAYDFTGPETVPGGTKKNMSFLEPNVVLSQDIREEENILIHDAQTSGGLLICVDHDDAADLMANLHADGVGQASLIGQVLEGEAGKIYVEL
>UGC-containing Prx-like protein
MTNVNFQRLIILAIFLMPIVGYAAIGVGVQAPDFTLQTTKGDEVTLSDYRGQVVILHFWKSNURQCHAEIPHLKKIAESYPEEQVKILSMNAINPSKQAAAEAKRYKIEFPTLICRQTGVARDYKITKLPHLVIIDQEGIVQGSKLFLKTDKIKEILDTLLIEEEEAASSHE
>Hypothetical protein predicted in Geobacter lovleyi
VRSRQQCQVLSVHHIKGKMKDNRKKKPMGLDTLLILLLFVAWFALQAWVLPRMGVKTUMSSACEPEDRAKYQTEEIDGNNREINEIKQTEQ

#candidate division LCP-89 bacterium M8-62_Bin_262
>Selenophosphate synthetase
LISQKFYFILYSLKVHEVTVIHLSQRHHLIGMNSTKEEIIRLTATVACAGUASKLGLAELGEVLKGLPTINDPRLLVGTNTADDAGVYKLSDDLAIIQTVDFFTPILDDPFTFGQVAAANSLSDVYAMGGTPLTVLNVVGWPKGTFPLNVLTDILRGGQEKVTEAGAVVAGGHTCIDKELKFGLSVTGIVHPDKIMTNAGSKPGDRLILTKPIGMGVITTAIKQGKGNGQLAKKVGDVMIELNKKAAEIMNRFKVHACTDVTGFGLMGHLYEMMTASGTHARLFYSQIPIIPEAYDFTGSDTVPGGSKSNLNFLKPHVALADGITDEQSILIHDAQTSGGLIISVDYDDAADLLATLHAEGVGAASLIGQVHEGDPGKIFVEP
>Peroxiredoxin (Prx)
MGELIKVGTEAPDFVLTGTDSQRIASADYRGHKNLVLAFYPKDNTSGUKRQLSAFRDDIAAFRKLNAEVLGVNSGSLKSHQNFSKKYGFNFPLLVDEEGRITKAFGADKEPKGTQRTVYIIDKEGTVRYAKRGMPPDEELLGVLESL
>UGC-containing Prx-like protein 1
MKSFVWTLALILLFTMPLLSQAQNSGYAYGDPVLDFTLRNSEGVNVSLSDYPDRIVLLLFWETTUNECQAENQLVESAIWGVYQPYGVQVLSIGYEETVPAALIWKTSYGLTFPILADQDGSVTLQYDNFVGQPFLPWNAIVTVDRVVAHTEHYFITDDVIAVLDSLFAPVIETNPGQLDFGQVDVGQSADLNIVIDNAGTGLLVVDSVAFSNPAFSTNEEFPDSIYAVDDSSTYTIVFTPDAGGLYDETMTIYSQDGPLMVTLTGEGIGVGVIDPQVNLPAEFEIACFPNPFNAELKILLNLQKGQEIVVDLFNVQGIRQESIWAGSMNAGSHELRWSGEDFPSGLYLLKVSGEDWSRVQKVVLAR
>UGC-containing Prx-like protein 2
MKSIKILFLICLFVLMLPGQGLAVLSDGDTAPDFTLMTTSGDEVTLSEFKGQVVILHFWKSNURQCHAEIPHLKKIVEAYPEDQVKVLSMNAINPAKQAAAEAKRYEIEIPVLVCRQTGVVRDYQVSKLPHLFIIDQAGVIRASKLFLKSSAIQEILDGLLAEPAESKTTDE
>UGC-containing Prx-like protein 3
MLLRPVCALNLLLMTVTAFAQLPVDNLEFLGHNGINGAHLMDIEVVGLKAYTSVGAYQGLETYDISNPYIPTRLGYNTPSNWRSRHYGDTLFVFNREGGLRIYNISGNTSQLGSCGSGGSNIYFEGGALIGSTLYVATHQNGMVSVNVGNLSNPYVTGTHSLTDNACWNAESSGDYLFIANGRFGLCVANTAGGFTEVTNLDLPGLANDIVLDGDVAVVALGPSGLATVDISDPENPVLLDIAPSMGCAWGMGIEDHQVIVGSWRVMELFDVSNPESIELTGWENTKTWAMGADIDPIPGGDIIAVSDWRGMSTFQIGIEAVPDIDVYPMRVDFGEVSTATDSTVIVRNSGGATLNVTSISTPGGINVQPSSFSLASGDSIEVVITATGSTVYGSITYYTNDPDETTFIQYVYANNTSFPQAGSIAPDFTLEGTDGNWYTLSELRGNVIFLEFGGGWUPLCGSQSAASDGTIYDMYENDNVLIFEIGSNLYELLEFVNVFGCRFPGLVDNGYVYGTYRVPHPEAPYPQDYVIDQEGRIAYWSVEYDPQEVIRVIDRLLEQGSNLSVALQPINPPIVIPAGGGSFDYNIAATNSGTSPLSFDVWCMVTLPNGSPYGPVLGPVNVTLPAGITIDRDRTQVVPGSAPAGEYIYNAYVGTYPNVTLDSDSFPFTKTGVAESQPPYTEWRNTGNPFEETAGSVEDIPRDHLFLHSHPNPFNPATSISFQLPEACWVRLDVFDICGRLTESLLQGFRKAGTYEVTFDASDLTSGIYFYRIEAGDFTAVKKMILMK
>Hypothetical protein predicted in Geobacter lovleyi
MSNTNKPRRNMDSLLILLFIAVWIVLQVWILPRLGVQTULSGACAPEDRAEYETESVEIDQDDVKGTNPSEKG
>Thiol:disulfide interchange protein
VTYEEHAMNKAAVILLVLILAASVFAQGSVWFEGTYDEAKTLAQEKEKLILIDFSSDYUSSCQLLDEQFFQDEQFRPYLTDNFLTIHAFREDDLAHEEVPRDALFDMYSVSATPTVLVALSDGTEIDRIVGYDPPAEEFKTILENSYRGENTLLALKNAHKNDPEDIEVLAALTRKYQEGYQRQKAAESGRMILQQSDKARQVKVPYGQDNTAISAYEYARFTTIYEGPAGVEEFLKEFPESSLRKPAVSRLARYLYFPDYTEEAQRVYSTLLSRYPADPLVVVPYVRYCARRETNVDRGIALAEEMYKSRPDLKDDRLAQSFADLLLLKGEDGRAVKAYGQEYAREYVKEGDADALNGYAWFWAQQGKNLESALAAVKTSIDLENTANTWDTLSMVYWKMGEHEKAIEAEETALTMVGGQHEEFEKRIEEIREDVKNR
