# Supplementary material for: deep-Sep: a deep learning-based method for fast and accurate prediction of selenoprotein genes in bacteria
Source: mSystems. 2025 Mar 10;10(4):e01258-24. doi: 10.1128/msystems.01258-24 (PMC12013277; doi:10.1128/msystems.01258-24)
Supplement: Table S1 — Representative sequences for the bacterial Sec encoding system and previously reported selenoprotein families in prokaryotes. [file msystems.01258-24-s0003.xlsx]

## Sheet: Sheet1
Table S1. Representative sequences for bacterial Sec encoding system and previously reported selenoprotein families in prokaryotes
	Protein name	Domain ID (Name)	Genbank accession number	Representative sequence (U: selenocysteine)
Bacterial Sec decoding system	Sec synthase	COG1921 (SelA)	CQR83012.1	MTTETRSLYSQLPAIDRLLRDSSFLSLRDTYGHTRVVELLRQMLDEAREVIRGSQTLPAWCENWAQEVDARLTKEAQSALRPVINLTGTVLHTNLGRALQAEAAVEAVAQAMRSPVTLEYDLDDAGRGHRDRALAQLLCRITGAEDACIVNNNAAAVLLMLAATASGKEVVVSRGELVEIGGAFRIPDVMRQAGCTLHEVGTTNRTHANDYRQAVNENTALLMKVHTSNYSIQGFTKAIDEAELVALGKELDVPVVTDLGSGSLVDLSQYGLPKEPMPQELIAAGVSLVSFSGDKLLGGPQAGIIVGKKEMIARLQSHPLKRALRADKMTLAALEATLRLYLHPEALSEKLPTLRLLTRSAEVIQIQAQRLQAPLAAHYGAEFAVQVMPCLSQIGSGSL…
	Sec-specific elongation factor	COG3276 (SelB)	BAE77703.1	MIIATAGHVDHGKTTLLQAITGVNADRLPEEKKRGMTIDLGYAYWPQPDGRVPGFIDVPGHEKFLSNMLAGVGGIDHALLVVACDDGVMAQTREHLAILQLTGNPMLTVALTKADRVDEARVDEVERQVKEVLREYGFAEAKLFITAATEGRGMDALREHLLQLPEREHASQHSFRLAIDRAFTVKGAGLVVTGTALSGEVKVGDSLWLTGVNKPMRVRALHAQNQPTETANAGQRIALNIAGDAEKEQINRGDWLLADVPPEPFTRVIVELQTHTPLTQWQPLHIHHAASHVTGRVSLLEDNLAELVFDTPLWLADNDRLVLRDISARNTLAGARVVMLNPPRRGKRKPEYLQWLASLARAQSDADALSVHLERGAVNLADFAWARQLNGEGMRELLQ…
	Selenophosphate synthetase	COG0709 (SelD)	CQR81291.1	MSENSIRLTQYSHGAGCGCKISPKVLETILHSEQAKFVDPNLLVGNETRDDAAVYDLGNGTSVISTTDFFMPIVDNPFDFGRIAATNAISDIFAMGGKPIMAIAILGWPINKLSPEIAREVTEGGRYACRQAGIALAGGHSIDAPEPIFGLAVTGIVPTERVKKNSTAQAGCKLFLTKPLGIGVLTTAEKKSLLKPEHQGLATEVMCRMNIAGASFANIEGVKAMTDVTGFGLLGHLSEMCQGAGVQARVDYEAIPKLPGVEEYIKLGAVPGGTERNFASYGHLMGEMPREVRDLLCDPQTSGGLLLAVMPEAENEVKATAAEFGIELTAIGELVPARGGRAMVEIR
Prokaryotic selenoproteins	Formate dehydrogenase alpha subunit	COG0243 (BisC)	WP_010904702.1	MDVSRRQFFKICAGGMAGTTVAALGFAPKQALAQARNYKLLRAKEIRNTCTYCSVGCGLLMYSLGDGAKNAREAIYHIEGDPDHPVSRGALCPKGAGLLDYVNSENRLRYPEYRAPGSDKWQRISWEEAFSRIAKLMKADRDANFIEKNEQGVTVNRWLSTGMLCASGASNETGMLTQKFARSLGMLAVDNQARVUHGPTVASLAPTFGRGAMTNHWVDIKNANVVMVMGGNAAEAHPVGFRWAMEAKNNNDATLIVVDPRFTRTASVADIYAPIRSGTDITFLSGVLRYLIENNKINAEYVKHYTNASLLVRDDFAFEDGLFSGYDAEKRQYDKSSWNYQFDENGYAKRDETLTHPRCVWNLLKEHVSRYTPDVVENICGTPKADFLKVCEVLASTSA…
	Formylmethanofuran dehydrogenase subunit B	COG1029 (FwdB)	CAA67419.1	MARKVIKDVVCPFCGTLCDDLEVVVEDGEIVEVRHACRIGAAKFLTAQEDHRHTEPMIKENGEWKKIDYEDAAEETAKMLVEAKLPVLYGWSATLVEAQEKGVELAELVGGIIDNTASVUHGPSVLGLQDVGVPSCTLGEVKNRADTVIYWGSNPMHAHPRHMSRYTAFTRGFFRPKGREDRTIIVVDPRKTATARLADVYIRVRPNEDYELISALRAAVHGIEIEREEVAGVPTEQIYEVADLIKEASFGTLFWAMGLTMSRGRHRNIDNAICLIKDLNEYTKWTLIMMRGHYNVTGFNEVLAWTTGYPYAVDFSRGYPRYNPGETSTVDLLTRGEVDAMMVIASDPGAHFPRKAVEHMARIPLVCVDPHWTPTAELADLYVPVTIAGIEWEGTAYRM…
	Selenophosphate synthetase	COG0709 (SelD)	WP_083774555.1	MERGNEKIKLTELVKLHGUACKLPSTELEFLVKGIVTDDDLLDKNILVGLGDDASIIKRNGLVIAKTVDVFTPIVDDPYIQGKIAACNSTSDIYAMGLLDIVGVLAIVGIPEKLPIHVVREMLKGFQDFCRENKTTIVGGHTILNPWPLIGGAVTGVGREEEVLTKAGVKVGDVLILTKPLGTQTAMALSRIPEEFKDLISITEEERDYIINKAIEIMTTSNRYALKALRKAEERVGDKIANALTDITGFGILGHSNEMAKNSNVLIEINLLPCIKRTPELSRLFGHALLDGYGAETAGGLLISAKEEYKDNLIDELEKAKCYAFEVGRVVKKGEGKAVLSKDVKVIEI
	Coenzyme F420-reducing hydrogenase alpha subunit	COG3259 (FrhA)	WP_083774535.1	MTNRIEIAPTTRHEGHAKLILEVDEEGIVNKAYYLNTTPVRGFETMLKGKPAEFAPIAVMRICGICQTTHGIASCEAIENAIDCEVPDDGLLLRELVGIGNRLHSHPLHHLLTIDDFLKPDETDLKIELIKLIQRMRKVGQLVVDIVGGEGIHPPNIVIGGMRTNITERAKSRLYYALRQYEKDAYELYEKYTELIERYLEEIGIPDLGAHEYPYIATHTTYGDRYAINWDDVTEIPAQRYYDDEEAKQTTTIQIPLYAGVPAEGGPRARMVKFGNFREGGSAMDINIARAQENLGAVYRALEILDELDLNGKTRAEVEYKDGFGIGVHEAPRATNTHMAEVGKDGKIKSYRIIAASTWNFPIVEKAIEGYPQQYAEVIMRAYDIUASCATHVIVKDEE…
	Methylviologen-reducing (or F420-nonreducing) hydrogenase alpha subunit	COG3259 (FrhA)	P0C1V6.2	MAEKRDVLNYLEMVIRSYDIULSCAAHVLDRVKFRIERKDED
	Coenzyme F420-reducing hydrogenase delta subunit	COG1908 (FrhD)	WP_010870703.1	MDPVIIAFCCYQUGYGAADLAGTSRMQYPATVRIVRLPCTGKFDITYALRAFQKGADAVMVVGUKKGECAYETGNLKAEERVRFAKQLLDELGIGGDRIDMFFMSAAEADKFVSAVNEMTARVEKLGPNPLKAQ
	Heterodisulfide reductase alpha subunit	COG1148 (HdrA)	WP_162484757.1	MSPRVGVFVCYCGANINGVVDCEAVRDFAEKLDGVVVAKTYPFMCADPGQNLIKEAIKEYNLDRVVVAACTPKIHEPTFRNCIKEAGLSPYYLEFVNIREHCSFVHMNDREKATKKAMELVAGAVERAKRLEDVPQKIVEVDKSCLIIGGGIAGIQAALDLGDQGYKVYLVEKEPSIGGRMAQLAKTFPTDDCALUILAPKMVSVANHPNVELITYAEVKNVEGFIGNFEVTIEKKPRYVDENICTGCGACAAVCPIEVPNEFDLGLGTRKAIYVPFAQAVPLVYTIDMDHCIRCGLCEKACGPGAIRYDQKPEEIKLKVGTIICAVGYDEFDATLKEEYGYGVYDNVITTLELERMINPAGPTGGHEIRPSDGKHPHRVVFIQCVGSRDAKVGKHYCS…
	HesB-like protein	TIGR01911 (HesB_rel_seleno)	WP_083774540.1	MKKVVISDEAKKFILDKLKKANQDKVVIYFEGFAUGGPKFGIAIAHPNENDKLIYDNEFKVYIDPIADQWLDEVNISLRRSIFGKYLKIEGSSEC
	Glycine reductase complex selenoprotein A	pfam04723 (GRDA)	WP_079747582.1	MSLLSNKKVLIIGDRDGIPGPAIEECVKTVEGAEVVFSSTECFVUTAAGAMDLENQNRVKDAADKFGAENVVILLGSAEAEAAGLAAETVTAGDPTFAGPLAGVALGLSVYHVVEEPIKSLFDESVYEDQISMMEMVLEVEEIEEEMSGIREEFCKF
	Glycine reductase complex selenoprotein B	pfam07355 (GRDB)	WP_246895825.1	MGKLKAVHYINQFFAGIGGEEKADTKPHVAETLPPISLQLDKLLGEDIEIVGTVVCGDSYFNENIDSASEEVLSMVKGFEPQLFIAGPAFNAGRYGVAAGTITKVVKDALNIPALTGMYVENPGADMFKKDVYVVETSDSAAGMRKALPKIAKLAVKLANGEEIGTPKDEGYIARGIRVNYFHEDRGSKRAVDMLVKKIKGEPFETEYPMPNFDRVDPSKAVKDLSKCKIALVTSGGIVPKGNPDRIESSSASKYGTYSIAGVMDLTEETYETAHGGYDPVYANLDADRVLPVDVLRDLEKEGVIGKLHETFYTTVGNGTSVANSKKYASETGAALVADGVDAVILTSTUGTCTRCGATMVKEIEKTGLPVVHMCTVVPISLTVGANRIVPTIAIPHPL…
	D-proline reductase	TIGR04483 (D_pro_red_PrdB)	WP_079281142.1	MSLTTVQGLQSEIFVPITPTPVWTPVTKELKDMTIALATAAGVHLKSDKRFNLAGDTTFRAIPNTATVDEMMVSHGGYDNGDVNKDINCMFPIDRLHELAAEGFIKGVAPMHYAFMGGGGNQHVFTEETGPAIAAKLKEEGVDGVVMTAGUGTCHRTAVIVQRAIEEAGIPTIIIAALPPVVRQNGTPRAVAPLVPMGANAGEPHNIEMQTHILRDTLEQLVAIPSAGKIVPLPYEYKAHV
	Peroxiredoxin (Prx)	COG1225 (Bcp)	WP_011365628.1	MSLEGKQAPDFTLEGSDGRKHSLKDYAGKTTVIYFYPKDSTPGUTKEANGFRDLKPEFDKLGIGILGVSKDSLKAHDKFVRDQEIPFTLLSDPDTTMMTAYGAFGNKLLYGKTTLGVIRSTVVVGPDGTVMKHWPKVAKADAHPAQVLDYLRKTAA
	Thioredoxin (Trx)	pfam00085 (Thioredoxin)	WP_010956703.1	MIMAVLDITNANFDETVKTAKPVLIDFWAPWUPGCVQLSPELQAAEAELGDKAVIAQSNVDNARELAVKFKFMSIPTLIVLKDGKEVDRHTGYMDKKSLVNFVSKHI
	Glutaredoxin (Grx)	pfam00462 (Glutaredoxin)	WP_010943784.1	MMVRSLTAMLVLAATVALTPALLHSAPDKPGRTAESRNPSVVIFVGEGUPYCDEVERFFTEKGIPYTCRDIRRDRAAFREWRERYGGEIVPMVVLDGGKKVIDGCDIPAIERALADIRSSRP
	Methionine sulfoxide reductase A	COG0225 (MsrA)	MBI4965933.1	MKAVGIEAIPAIDASAPARTETATFALGUFWGPDSQFGSMKGVVRTRVGYSGGTKKNPSYHALGDHTETIEIDYDPAQISYEDLLNVFWRSHNPTEQAWSKQYMAAVFYHDEEQKRIAIQTRDREQARKGRKINTQIIPFTEFYLAEAYHQKYSLRRHGELMKQFDAIYPNPNDFVNSTAAARLNGLLGGHGKVESLEAELNGLGLSRELSDRLLEIVKNGRKGFGLFQ
	Arsenite methyltransferase	PRK11873 (arsM)	WP_011987699.1	MSDLKKVNNLKKVDVRNAVRNSYKKIAIGNAKEDGCCGGSINLKKSSIEISRKIGYSDEEISTVPEEANMGLGCGNPQLIANIKEGETVIDLGSGGGFDCFLASKKVGVKGYIIGVDMTPEMISKSRIMSRKYRYRNVDFRLGEIENLPVADNTGDVIISNCVINLSPNKQRVYNEAYRVLKKGGRVAISDIVLIRELTKEMKQDEKLYCGUVTGASSVEELKLYLENAGFSDIRIDTQEVSKEYAEKWGHNLKVGEYIMSASIKAIK
	Radical SAM domain protein	TIGR04167 (rSAM_SeCys)	AAR34688.1	MTESLAQSSPCIEAFSRALERCGLELRRDRTTTLQVNVGFLCDLACRHCHLEAGPSRTEIMTPETMEEVIAYASRCRFQAIDITGGAPELVPGIERLVTGLAPLTPRLIIRTNLSAFLNPGVAHLPELLRSAGAAIVASFPSANVGQAEAQRGHGIMERSITALKLLNDLGYGRDGSGLELDLVANPTGAFLPPSQCEAEQKLRRDLERKYGVVFSHLYTFANVPLGRFRRWLEDSGNLEGYLQRLAGNFNPATVPGLMCRALVSVAWDGHLYDCDFNLAAGRGLGGERRHVADMACLPPEGTLIPTDDYCYACTAGSGFTUGGAIGAPEGPGTP
	Rhodanese-like domain-containing protein	pfam00581 (Rhodanese)	WP_010941598.1	MKTKGWGALAVLPLALALAGNVAAEEVKGKVKTVSVKAGQISLTVESKGVMLFRVTDGTTFANAASIREIHADDLLQVDYRVDGFDNVAKAVAKVVAKLPEGVTAMDTRELEALVAKGTEEGGYLLIDSRPAGKYNEAHIPTAVSIPFAELEKNPALLTASKDRLLVFYCGGVTUVLSPKSAGLAKKSGYEKVRVYLDGEPEWKKAELPLESSLAFVEKGNIVLIDLRSPEKVAAGHIPGAVGIPAADLAAAQAKFPAYRGAHLVFYSDSAEDLSQALELARDWNYKNATIFPGGIGAWQKAGKHLKTGAAAATVTYVKKLAPGEVGTEDFQAALKDGRTVVIDARAPGEFEKGHFKGAVNIPAEEAAKRLAEIPADRPVLVHCSTGTRAEMVYDLVKD…
	Rhodanese-related sulfurtransferase COG0607 form 1	COG0607 (PspE)	MBM9537886.1	MKWLQFLTPVSSLNWQEAHELVQQHPPGDVIFLDVRQPREYEASHLPGAKLIPLGELDNRLDELDREKSIVIYUAIGGRSRVAAQMMAGKGFKNLYNLSGGIKAWKKEVAVGPEDVGLHLFSGGTSPEEALITGFGLEAGLRDFYLSVQEKVINESTKNLFAMLADIEIRHQERLVQLYAESTGVDISREEFARKIAEPAMEGGLTTEEYLQLYQTDLESETEVLGMALAIEAQALDLYSRAAQQSENSQEFRTVLLQIAEEERSHMAKLSEYMDQHHNTL
	Rhodanese-related sulfurtransferase COG0607 form 2	COG0607 (PspE)	TKB26178.1	MLLFFTGEESVKAPILTRRNLMKRIFSFLAVLFFLAATPLFADSVPKMEKEALKSLLGSNKLVILDVRQDRDWNASQQKIKDAMRVDNGDLSFAMKLPKDTTIVLYCAUPNEYTSARLAQKLIAVGYQNVYALKGGWNEWDSSNFPREDK
	Prx-like thiol:disulfide oxidoreductase	pfam00578 (AhpC-TSA)	WP_010940744.1	MAIDEQKPVYELQKELDALREDYLAGMSPEHAATLQRTATELVLSGIVGHAATIGDRAQDFTLPNAVGRQIRLSEVTAQSTAVVTFYRGAWUPYCSLQLRAYQAVLPRLRELGGELLAISPQTPDKSQATLLKNFLQYEVLSDVGNLVARSFGLVYPLGEEMRRIYLGFGVNLADYNGDESWELPLPGTFVIDGTMTIRYSFVDADYTRRLEPATILDVLERIREERGRDDNQAS
	Thiol:disulfide interchange protein	pfam13098 (Thioredoxin_2)	WP_011366075.1	MAQIEWITSLAEGLSMAGRENRLVLLDFFNPGUIGCKQMDAVAYPDAAVMTFINDNLVPVRIPADDPVLGPQFKVKWTPTIIVLDAQGDEHYRTLGFYPPADLIPSLLLGMGKARFNQPDRQAACQCFRRIISDYPKNSLAPEAIYLNGVARYIETHDVANLIGIHDRLAAEYPDSPWLTRADPYKLLKR
	Selenoprotein W (SELENOW)-like protein	pfam10262 (Rdx)	AOH51717.1	MKVKIAYCNLUNYRPQAARVAEELQSDFKDVEVEFEIGGRGDFIVEVDGKVIFSKTQLINCESERFPYQNEINQLIKNRV
	Glutathione peroxidase (GPX)-like protein	pfam00255 (GSHPx)	WP_010957027.1	MGIYNYTVKDSLGNDFSFNDYKDYVILIVNTACEUGLTPHFQGLEALYKEYRDKKFLVAAFPCNQFGGQDPGTNEEIRNFAQSKYGVSFPIMAKIEVNGENTEPIFSFLKKASNGEDIKWNFAKFLVDKTGERVTAYAPTVAPEDLKKDIEKLLN
	Homolog of AhpF N-terminal domain (Grx-like domain protein)	TIGR02187 (GlrX_arch)	ABB15282.1	MAFLQEKDIQFLKEKFAKEMVNDVTIHFFTKSPVLAQDCPYCDHTKQLLEELAATSEKIKLMVHTYPTEKEAVEKYGIDKIPAIVFEGTEDVGIRFYGIPSGYEFSTVIETIIDLSKGKPELPDNVLAELAKVTSPVTIKVFVTPTUPYCPRAAVAANRFAMANANIRAEVIEVSEFPELGDKYNVFGVPKSVINETVEIEGAAPETMFVQKVLEAVQ
	DsbG-like protein	pfam13462 (Thioredoxin_4)	WP_256440065.1	MIARMARPLILVVVIMLVACTASAPVADMPSPTAVVPTTTPSTSPTSTTAPTVAAPTAALPTVTAVPATAVPVVTYRGALVGRDANGAYTLGDPAAPLTLTDYSDFLUTVCRRHVLTVEPALIEQYVVTGRVLYVFRPVLNHGAASLITTAAAFCAGEQDAFWPMHELLFERQGEVAATRDSDLPALMRSYAADLGLAIEPFDACMNDGAAQRLAETLDAEQRQRGIRVQPVFEIGDIRLVGLQTLERFASLIERQP
	Fe-S oxidoreductase-like protein	COG0247 (GlpC)	WP_174406253.1	MPDTPAHEPKKLPRQSGSTFKDKVAELLPEGGNLNLCLTCGACSAGCPATGLEGMDPRKFLRMAALGMDEELTTTPWVWMCTMCTRCVHVCPMRINIPQLVYQARKSWPDDKKPRGIVNSCHQALKTDGFSAMGASSEDFRFVVEDMVEEVRESQPGQEELEAPMDKQGAEYFLNQNSREPVTEPDEMVPLWKILNKAGCDWTYGSVGWAAENYCLFAADDEKWEQIVRTKIKAVEDLGCKYWLNTEUGHELYAVRFGLQKFNIKTDVQIESIIRLYAKWVREGKLPVNSDWNKDGIKFTVQDPCQLVRKSFGDPVADDLRYVVKAVVGEENFIDMWPNKSNNYCCGGGGGFLQSGFPDARRYYGKRKDEQIKNTGAPYVIAPCHNCHSQIHDLSEFYG…
	DsrE-like protein	pfam02635 (DsrE)	WP_014524487.1	MQILIILSSSDPEIKWNAVRFGNVLLGEGDDVTIFLNGPAVDLAAGDSATFPIAEQAKLFSLSEGVLAAUGKCMGIHGVDAETSLAPLSNMKFLTEQVRNADRILNF
	FAD-dependent oxidoreductase (CoA-disulfide reductase, NADH oxidase)	COG0446 (FadH2)	WP_011365774.1	MAKEKLVVIGGDAAGMSAASQAKRRRPELEIVVFERSPHTSFSAUGIPYYVGRVVDKEEKLVIRSPEKFREKYGIDARALHEVVEIDAAQGKVRVRDLQRGGSAWESYDQLLIATGAVPLCPDLPGSDAVDICGVNTLESGLEIRRRLDKGGMKKGVVVGGGYIGLEMAEALVRHGLEVSLVNRAPQVMGTLDYDMGAMVSQALRDVGVSLYLEETLTAFETKGGKVTGVVTDRRTLPADIVILGLGVRPNTALASAAGIPLGEKGSIRVNERMQTGVAGIWAAGDCAESFHLVSRKPVHIALGTVANRHGRVAGINLGGGYATFPGVVGTAVTKICQVEVARTGLQEEELRELGIEWISAVIKSRTRAGYFPGAGGITVKVLAERGSGRLLGGQIVGM…
	Distant Alkylhydroperoxidase (AhpD) homolog	COG0599 (YurZ)	WP_255296099.1	MKIRKKILDFEYEEVLDARTRELIRVGCAVAVGCPTULKKHFAAAKEAGATDAELKEALAYGIIAPSGRAKNFVLNMAGELELGD
	AhpD-like protein	COG2128 (YciW)	MCB9421940.1	MAWINMISELDAKGELKRLYKKVTEPWGGVDNIMKIHSANPATLDAHLALYKTVMFGKSPVPREDREMIAVVVSALNQCHYUITHHEEGLLRATKNHQLVEQIKDNYKKADITPAQRAMLDYAAKLTTTPGEMCSEDLIPLREAGYNDRAILDINQITSYYAYVNRIADGLGVELEDFWKKNS
	Arsenate reductase	COG1393 (ArsC)	MBT3519430.1	MSDLVLYHNPRUGKSRGAVSLLKENAVKFTTVEYLKSPLNKVEILSLSEKLGIAPSEFVRKNEAEFKDNNLVEILNDNEAMAEAIEKYPKIMERPIAVMGNRAVIGRPPENVLTLLK
	Molybdopterin-synthase adenylyltransferase MoeB	COG0476 (ThiF)	MBT7809913.1	MKLNNEEINRYSRHLTLPEVGMAGQLEIKKSRVLMIGAGGLGSPLGMYLGAVGIGKIGLVDFDVVDHTNLHRQIAHTTADEGRPKVESLRDTILAGNPNIEVEIHNTRLEGDNVLDLFSQYDIIADGSDNFETRYLINDAAFFSKKPLVSASIFRFQGQITIFSPETGGPCYRCLYSEPPPAALVPSUAVAGVLGVLPGVVGLIQATEIIKLILEGGASLIGRLLLYDAMKMNFKEVRVRKDPECALCGVHPSVTELIDYKAFCDVSLPGAELSEDFDEAEFELSPREFKDGMDQDPSAVLVDVRETYEWDICRIDGAQLMPLSSFDPTTTGLDPETTIYLYCYKGKRSMLALKELKRAGFNKLKNLSGGIDLWAEEVDSDMPQY
	DsbA-like protein	pfam01323 (DSBA)	NIP15863.1	MAEPLALEIFSDYIUPWCYLSTVRIEKLRVRFDLRLRWVHFPLHPETPAEGITIEALFAGREIDLDEMYERMKTLMDEEGLPYGRRTHTFNSRLAQELGKWADAQPGGEAIHDALFRAYFVDGRNIGDGDVLIEIAESAGLDGTAAREVLEQRTFAAAVDEDWSRSRRYGITGVPTFVAGGYGVVGAQPYEALEHLVRRALAEPRA
	Glutathione S-transferase-like (GST-like)	COG0625 (GstA)	PPR62222.1	MPKKYHIISFKTUPWVQRAVIVLRAKGVEFDVTHITADAKPEWFLEISPHGKVPVLWVDDEVLFESCAITEFLDETVKPRLHPMDPIKRARNRAWTDFTPDFSKSLGAVSYAETKQTQEKAAENARPALARLEEALTVERGNAGPYFNGRDLCIVDAAYAPFLMRFTLVENLCETGTMKDFPKVDSWRQALVDDDIVKGSVVPEFLEVFENNLRKRNAYAAKILDKNLRQIN
	Deiodinase-like protein	pfam00837 (T4_deiodinase)	MBO99264.1	MNSYNYDTFPLDFDMQAFIDFPNIANAGTKAPDSKVYNLLTKKMEQLSTYWKEKTTIIEFGSITUSECALAAPGFNKLVKEFGDKFNFVFIYTREAHPGEKIPHLTSFEQKLGHAKLMTKKYINRTMLVDSLNGDIHHAYGRLPNMTYIVNRYGNVIYKSDWTDPSTIKMVLDHYLDEREMLAKKIRATPYYVEWQPMRKNDTEEFMTVLLNDAGPKAIKDFINSANHYDGPTQSNSSLGKAMGKKLQNWLDKQDY
	Thiol-disulfide isomerase-like protein	pfam13905 (Thioredoxin_8)	MDP6341533.1	MLPQIFTKKLLLPLVAITGLLLGCSDSIGDNTGIQTSGTLPTIPNEIQTVDGSLVSVSEFNGVPTAMWFWSPNUGQCRAEASAVAELKRTYQDNIQFIGIASRGDLTQVEEFIERYSVTGLPHVFDEQGDIWRQYKISSQPAWIFTDSNGNQERVIGALSDSEIRKKLEDLQKPNPVN
	Carboxymuconolactone decarboxylase(CMD)-like protein	pfam02627 (CMD)	MBW1767730.1	MTLLRSISEEEATGKVKEVYEDIKATKGIDFIPKFWQALAHHPEHMEATWKKLKVVMKPGKLDLLTKEMIALAVSITNDCVYUIHSHSAAVKRLGLDNEGIAEIVAVVDVFNGTNSLAAAYQVEPDVSPNPD
	Hypothetical protein 1 (Sargasso Sea metagenome)	-	MBR86424.1	MEFLAARASALLGCYYUTTSHAMRLGMSGKDTGDHYNLESVMNGNMADNLLPNGVILNEFLEAIFARDSSRLKDAQNGIIAAMGEQALVDAAATIAAFNAYPRMADSTGIPLESGKEEITQELRAELRLDRLQHT
	OsmC-like protein	COG1765 (YhfA)	MCS5647933.1	MPSDIPQSTVGSELPKDVFKSTVSVECEHLEKMLHMGTRDKFTFYSDEPPRLGGDDNYPSPLTYIVGGIGFULLTNLKRYASMKEVEIHSAKVHVEMDYYLKGSIADNTVENGVTEVRSFFDVESDQQAEDLIEVIQLAKKGCFAESLVKTAVPLKSVCILNGTEVDTN
	Rhodanase-related sulfurtransferase	COG2897 (SseA)	MCY3690685.1	MTTVADGYAHPEYLTDPAWVAAHLDDPNVVVLDCANTADAWQRGHIPGAAHLSDNWAKNPDDRQHVMTPEQFKAYAESLGIGDATTVVTYDHAQGLTAARVWWVFNYYGHGNVKVLNGGWRAWVNAGQPIDFGRPKAPASVTFTPRADESFIASGDELKAACTLDNVVVWDVRSDAEWDGTAENYRNKRIGHVPGAVHLEWFHLMDRNTHEFKPAAEIRQILAEHGITPDKTAYSYUQAGIRAAHGNFVLRLVGFENAKNYDASMGEWANRDDTPLTV
	NADH:ubiquinone oxidoreductase subunit E	COG2209 (NqrE)	-	MVLDKYVPLLYNALGVFLPLITANUALLGASLLMIEHDQTFTE
	Putative mercuric transport protein	pfam02411 (MerT)	ABB16073.1	MRERISSILSVITAVLGCITUVGPVILASLGLGGASFSFFAPLAPYRSFFLVLTFVFLGYAFYETYFKGKSSKLNKIVLWSATVLVVIVLTYTYRYTLLSLFSF
	Cation-transporting ATPase, E1-E2 family	COG2217 (ZntA)	ABB15669.1	MAKNSIFYLTGCSUQSCAAVLEERVKKLPGVIDAELDFAAGKLKVLGDVDPEVIIKEAEKEKFKAYLSRSDVPKAQNFFKENYLLLMGILFLLVGTGINFIGQDKVASLFYLAAILAGGRETIEKGLKNLWQRKITSDLLMLTGLIGAMALGELTEAALAAVLFGISEFVENYNLEKARTALKELFAAVPEEALVLKNGEEQLCKVEEIRPGDLVVIKPGEKIPVDGVLKKGRIEVSQAAITGESRGILKLPGEEVYAGSINLDGFGIIETQKPSGETVIARMAELIEEAQKEKLPAQTLLDRFAAVYTPLVLALAFLVAFIPPLLLGGEFRLWIYRALTFLVVSCPCALLIAVPISVISSLGAAARRGIVVKGSRNLEQLALCDTIVFDKTGTLTRGE…
	Methylated-DNA-protein-cysteine methyltransferase	COG0350 (AdaB)	ABB14497.1	MECDIITTDYGYVAIAVSEKGVYAVSLPKATPKAALEEIGVEVNPVKSELFCRTAELLKRYYAGEKVDFSSLPLDISWASPFARKVYEKLRKIPYGATVSYGELAGLSGNPKAARAVGRAMATNKIPVIIPUHRVLAAGGGLGGFAGGLSLKEKMLKMEKQAL
	UGSC-containing protein	-	ABI76733.1	MTIILDPTDERKPVSRQVTARAGSLSGTVGLLDIRKPRGNVLLDELERQLKAAAPAITVKRFAKPTFTKPCPDDLRRDIAGQVDYLVEALADUGSCTTCSLHDTVWFEIQGIPSVSIASSEFEEAANFQRSALGMPDARYVLVPHPIQDATDDEMRAKAKQALSAIIDALTR
	DUF3179 domain-containing protein	pfam11376 (DUF3179)	MDJ0986319.1	MKTTWVGIGLVFAFVALTGFKLDNAIVPQEEILAGGPPKDGIPAILKPHFIPPDKATYLQHTDQVIGVRIDGQARAYPINILNWHEVVNDTINGKPIAVTFUPLTQTGVVYSRTVQDREYTFGVSGRLYKSNVLLYDHQTESLWSQLMQKAVSGTLAGQKLEKIPSTRVSWQTWRKRNTDTLVLSDDTGYDRNYTIDPYKGYYRVAGVMFPVGNVRKDLPAKELVLGIQINQVAKAYLLKWLRNNPGTYKDQLAGETIEIHVHSTGEVVSVLNQRGDPIVATYAYWFAWQAFHPQTQVFKAQP
	YHS domain-containing protein	pfam04945 (YHS)	MDJ0831626.1	MGIVLFSYSSAWAKNPINTNWRGLAAKGYDVVAYFTEGKPVKGKSDFEYQWQGAKWRFANAEHKSLFEADPEKYAPQYGGYUAYAVALGTTADIDPINGWAIVDGKLYLNKNRDIQKKWKEDIPGYIQKADANWPGVLK
	Putative redox protein	-	-	MGEQYTUAEAILQVLREDSGLDAVPYQWAAAGYMGAVNSGKTICGILFGASIYLGFLNGRNSAEAPKLKDEGRLEAIKSVNNLFDGFIGHFGDTDCKALTDCDWSKADDVKRYFKDEIYINTCFRQFEYVVKQCLNEKPSVV
	DUF166 domain-containing protein	pfam02593 (DUF166)	MDJ0831378.1	MQSQQKIIVFQQNGSGESKIEGIVKYGGNQFELKRINIDAPLPDILDDTSPYLPPKIDADLVLDFLSHPDLSQDLAHLCDRQGIPMIASGKKIRRKGIFTPPTUCGLARQDCLGQYSRLFGSPKFTVATHKNQVTEVNVNRGAPCGATWKAASRVIGLPVADAIVRIGLEVQYFCSADPAGWDPVHGKSPLHFAGEIHQAAFQTALKKRS
	DUF1573 domain-containing protein	pfam07610 (DUF1573)	MDJ0815992.1	MKFKILTLAVIILILTIFAAVSFGVQDDSQPSAYFPETIYKFTPVLDGDKVVHEFVIQNRGNAPLKVDRVKTGUGCTAVSFTREIPAGGEGKITLSVNTKGYGGRQMKKTAGVYTNDRSRPRQDLVISGPVEKFATIRPQHISLRGYAGDAIKSKVTIIPEKKYAFRILNARAINGDNINIKLDEVKKSGGQAYELNVENLKNETGRYYDTIILTTDSQIRPELSVRVYGYLRARKSE
	Hypothetical protein OS_HP3	-	-	MMDEIRATCPVCRRPLVMKRTUTRVTLACRVCGRDFSLEQFSEELDDEFERQFANVRCDRL
	Putative mercuric reductase	PRK13748 (PRK13748)	-	MSAIFVPGNAVADKVILKIEGMTUAAUPLIIRKALEGLEGVEKASVSYSKGKGEVVFDPAKVSEKDIVDQVDRIGFRAKVIEE
	Hypothetical protein OS_HP4	-	-	MGHKNLLSCYVDTHASTUVTCTGEALLASRMHAEGATVDEIRKEIDRVYDL
	Cobalamin synthesis protein CobW-like	COG0523 (YejR)	MDH3886304.1	MRLICVSGIKGSGKTTLIKAMVRKAAALDKSSAVIVNESGKESYEDAFIDDLKVPVQYLRGGUVGCSLATSLVDLIKKIKRSHDPEFLFIEPSEMVVTQELQDVAAMGHRDVRYQVGPLITLVDAPRFPFMWAERQQLIIGQISGADAVALSRTDKLEDSSPDEIRNVLRPYRNGIDLLSVHDSDSLEKMLMNVPEFSAP
	AhpC/TSA family protein	pfam13911 (AhpC-TSA_2)	WP_276571921.1	MNTDDKLLQRLGRQTVLDENENSVSLSSLWKEQKTVLVFVRHFGULICRQQVADLAKQAEAFEERNARLVVIGNGAPHFMTAFREDTGYKGNLYTDPSLETYKILDLKRGVGSLFGLKSLKEGIRAASSGYLQTEIQGDALQQGGAIIIGPGDILHYSYQNKEVGDHPPIKEMLKVAGA
	Hypothetical protein OS_HP5	-	-	VLVLFQEVPGUPGVREFGRDVLTNTQLVRAIEEEFIPMLVYNNRGGAMDRELLKRYREPAWNFQVIRFLDAKGRDIIPRKDRVWTTRGVAQRMVKTLETLKRPVPGYLNALAWVE
	Distant Grx-like protein 1	TIGR02196 (GlrX_YruB)	MBW2590879.1	MSDKILIFGKNTUPFTIAAREAYAKAGREVEYFDVLSQPDKLDTMLKYSSGKRKVPVIVEEGKILIGYNGKG
	Arsenate reductase-like protein	COG1393 (ArsC)	MDE3003982.1	MARGLEWRYHRPGUTSCKRTREFLEQNGIADGEVQSTGKNPIEGPAALDLLDGVKDLYVAKGKTSLHVDLASDRPSDDELLGLMLGRSGKLRAPAMRSGDRFIVGYNGDLLEETLL
	Fe-S cluster domain-containing protein	PRK07118 (PRK07118)	WP_258165141.1	MDPVLIKLALGGIAFLVCIGLLFGIGLALAAQKFAVEANPKVEEVLEVLAGAQUGGCGFAGCEAYAEAVVDDPDVPTNLCFPGKAAVAEAVAEITGKKVAGAENMIASIRCSRIEGEVKQKYEYLGYDTCAGASLAFGGPQECAYACIGLGDCATSCPFGAIILQNSFPVVDPAKCVGCGSCVRACPKKVIELIPLKARVWVPCSTQDPGKTVRALCKVGCITCKMCVKACPAGAVSVDGNLVHIDHEKCLAYGPDCKEACVEKCPRNIFRPFIAELKRVEPAKNAA
	(2Fe-2S)-binding protein (copper chaperone Copz family) form 1	cd10141 (CopZ-like_Fer2_BFD-like)	WP_245779778.1	MVSNIVCGFNASDHINALCPDCNTPGKKIRPETLKNLLKNDRLPANPNGYSLCLSPECNVIYFGEQTFLKDDIKVKVWFKESDSDTPVCYCRNVTAKDIFEHIAVRGCCNNIEDIQSHTGANTGKDCLTQNPAGSUCRPAVQSVIAKALNIRNRQKD
	(2Fe-2S)-binding protein (copper chaperone Copz family) form 2	cd10141 (CopZ-like_Fer2_BFD-like)	MBF1269327.1	MSQENKINQSCUGSIQKTTGTVEEKANCPKCHKIGEKVKNITVKHMVSENLMGKVVDEETYYLCMNEDCDVVYYNLNNERVFYKEDVKVPIWFKKDANPKYICYCNQVTEQQIINAVLDDGAKNIKDIIRLTGAMKNGKCEINNPLGKCCSPFIQETINKALKGYKCNKEEQTYSMKRLDVEDES
	Hypothetical protein predicted in Moorella thermoacetica	-	WP_265736915.1	MEIRISPKAMEYIKEKAEAITIKLEICGSUAGLSVRPAVYAGAPADIKNFILNQIDGLKVYLQKGIKASRGVDVDLVGFGPFKQLVVDGVQNY
	Alkylmercury lyase MerB-like protein	pfam03243 (MerB)	WP_238493467.1	MKGVETMRFKHYPPERLMIESIASRLTPDENACRLWLMEYTIDRGIPYNIDNGAGAEPPGSRSSVRSLAEKRAIVVGPDGNVNFIYPVSALPTQHRVRLSDGRSFCAMCAVDALGAAFTFKQDIRVESSCIECGETIHVDIETRRIARLCPESAHVLHVDLNKVANWAASCUNIMNFFCMKKHYDQWTSNRGVNEEDVFCLDVREAMIVAGMLFTMEE
	DUF1858 domain-containing protein	pfam08984 (DUF1858)	WP_012065717.1	MKINRDMTIMDVMQLDREVATIFMKYGLHCLGUPGATMESISDAGNVHGIDVDKLVDDLNKFFEEKGN
	Proline reductase-associated electron transfer protein PrdC form 1	TIGR04481 (PR_assoc_PrdC)	WP_243183503.1	MKIIMPLKQHVGAPCEAIVKAGDKVKKGQLIATPQGLGANLHASVYGVVEGITEDVIIILPDHEQPHEYIKIHETDDKLEAIKEAGIVGAGGAGFPTYAKLKADLQGGYVIANGAECEPVLAHNLKLMEEQPEVIVRGLKYIKEITNASKGYIAIKEKYKKAVIALKTACSKEEDIEVRFLPDMYPSGDERVIVREILGVELEPGKLPLEAKAIIQNVETLKHIVNAIELRKPYITKDITVAGRVQNAKKGKVFLDVPLGEPVGKYIDQCGGYVKPYGEITLGGPFTGAAGREDSPVTKTLGGILVAMPFPQEKRKMGILACECGAQEGRLKAIAKAMGAEVIAEEKCKRMVEVNGRYRCDKPGVCPGQAEKILKMKKKGIQVLLTGTCGDUTNTVMNV…
	Proline reductase-associated electron transfer protein PrdC form 2	TIGR04481 (PR_assoc_PrdC)	WP_245122565.1	MEKLYKFSLKMHVGAPDVSCVKEGQKVKRGECIAEPNGLGAKIHTSVSGVVEKITDKEIIIKADETQTKEFVKIKKCDNLVDTVFEAGIVGAGGAGFPTHIKLKADNKDGYIIANCVECEPALHHNMKVIEETPELIINGIKYAMKATNSKKGYIAIKSKHEKAVRVLEEALKNVSDIEIKLLKDLYPMGEERAIINAIFDKWLDVTELPISAKCIVMNAETLANITRAVEEGKPVIDKDITVIGKLKSGNKPNIFLQVPVGTPVKDLIEKSGGIDGEYGELVIGGPYTGKAGDIEKDVVTKISGGAIVTIPLPEYKGPLGLLVCACGANEERLKDVATKMNAKIAGVVDCKNIEYPKGKGNGPGKCKTPGEUPGQAAAVMQLKKDGAERILISNCNDC…
	cytochrome c family protein	pfam13435 (Cytochrome_C554)	WP_275805277.1	MKHWIIGLVVAAFALPGMALAGQKATTIDELAQMFDASRCKACHGEVYKQWEVSHHARPLMGVHGGLKDTPLAMAGATPWSPEHPSEATLETFPCFKCHLPQALTHAEDSVAAEYAQALLDQDRRKIGQLKITCIVCHNNKAIIHRLQEGEPEPNVLYGTRDIPNHPDPVFTEIRQSPVMKEPLFCGQCHGVGVNLEFGNPVQCATLYGSYQHAYIPAGGTQSCQDCHLYPKKDGYADHRMLPDWNDTELMSQRLAESLSFDMQAMGYEWLRAGGDRPNRLVIETKIDSKAGHRIPDGUPSHNRVVLEVTAKDLDGKLIAQDSRHYHPQATTQRGANVMVYGAQWKASYVRDTSIQPFRTKEETFEFLLPEGTRCADVEVELRYELGNPDQIIPIHRRT…
	MtrB/PioB family outer membrane beta-barrel protein	pfam11854 (MtrB_PioB)	WP_272940843.1	MKQSRLWLLALMSVLAMLATATVAAAEGDEAHLSGSWELGMSAVTTKDNAARVNEFATVHKDDGVALAPKLDLEFEKGSFLLEVESEVNGARDQQHALEIDAGRIFKLGSEYSVMQHWKDHETLDQMGATAREDTGGSQPSVTTDKIFADLAEIGVTSVGGVTLNYDAAEAYAQELDNEYIVTRKEWKNEAELTLPQLPNVTFKAGIRIETREGMEQAIGLSKCDGCHVSAVGKDIDEITEEYTFGATGKFGILTVDYEYLTRYFDEDSTTPTRYYEDAGNPSAADQLIYEAGDLELNRTPDSEKETHMIKARVDLPRNTSITASYVKSEVDSSKSETQTDYQLLDGDTLTTEYESFGAKLATKFNKMISLSLRGSYYEIEADDNEIYYQAREDSARYD…
	UshA-like protein	COG0737 (UshA)	WP_263046620.1	MINTPKVWLAALLAMAAVFAGPAVTLTTADRQSPAQSTTDLLLLYSNDVRGEIEPCGUVSEQLGGLPRKAAQLNLARQQNPNTLALDAGALLFKRERLNPGLQQQDRATARGIVVAYQDMGFDAVGVNALDLAAGLDFLLTITAESQQPLWLSADLIDQARNKPPFPPGVVVKKGGNKVGVIALTGSLPSTINATTAADPAAKADKPAVPALRPWREVLPEQVAHFSAESDFLVLLSGLEATENEAIAAEFPEIHLLIVASRNSEANLRPRRVNNTVITSVGRQGKRLGLMEITWTPDQIWFDQELAQLEDKRQELDRLNWQWRSLQRSLQWVEKEHSATEVAEEPEKTESQKIYRQRMAAYQEELQQEIKALKKRVAALEETAGQRQAGSFHNQFFNL…
	C-GCAxxG-C-C family protein	pfam09719 (C_GCAxxG_C_C)	WP_012158890.1	MAMEEKKQMTRKDFLKKAGMSVAGVAMAGGVGGILTACTNSGTASVNSTGTPDKPQWPFKYVKIDPAKAEARAYTGYKEKGGUGAGVAEGFFGTLADEAGYPFNQIPAEAFTAAAGGYGQATLCGSLGVAAACIGMVTDVDTQKKIVGELFKWYKTAEFPQYQPEGLGLKHTVAESILCEDSVGTFMKEQGVAYGDPERKARCAGTAADVTRKMVELLNETLA
	CO dehydrogenase/acetyl-CoA synthase gamma subunit	COG1456 (CdhE)	WP_250697417.1	MHVASKTKEHYMSEQLKTCGEINAPSAGCGTPAGETDKPPCUGPRPPAGGGIIDETVPGFTGWLETQAGKVPQISSDLRFDDLIGRWKARWGIGRMSYLVPPGLYAIGRPTGSDQVVVTANYKMSFDIVRNELAGRNVWLLVLETHGINVWCAAGKGTFGTEELVHRLEATGLARIVTHRRLLLPILGAPGVAAHQVAQRTGFSIVYATIRASDLPRFLDNGQVTTPDMGKLTFSLYERLVLVPVEVMHSLVPTAVIILCLFLCGTLFGGATSGLQAAIAYLGATLAGLVATPLLLPWLPGKSFSIKGTVTGVLWCILWYFAGNGATWGLPATIGAFLALPAVSAFYALNFTGCSTYTSRTGVKREMRRALPLMGGAVALGVLLFVAGKICVIC
	YeeE/YedE family protein	pfam04143 (Sulf_transp)	WP_012471001.1	MTTDGKPWSPYLAGALAGLVSIGSVWFAGKYFGASTTFVKTAGMLEQLFSPERVAQMEYFIKEVPKVDWQSMFLVGIFGGALIASLTDGSFRVQKIPALWEKRFGASLPKRSILAFMGGTIAMFGARLADGUPSGHGLSGSLQLALSGFISLACFFIGGIIMARMLYRGGDQ
	UGC-containing Prx-like protein	pfam00578 (AhpC-TSA)	MDE0950781.1	MADAMMAYPDLRHPFEEKPLHPEGSATVLCQGRNITLSQVGEGDGLLIRPEHLPEINGFTLKPEGVCYAELCIPIDKSLLVERGGEQWFDLTAFADLLGQTYVADTASRVWSFSEIPARRERMMVDAMAPDFEVTDREGQVVCMADLKGKKALIVTWSSWUGCFLDVPVWQRIYEEINDPNFVILCAAEDVGGEAVAGPIFDAANATYIQVVDPDHIISSAFNFVNVPSAAWVDEEGRIVRIDEGTYSQQHEIGDGDHKISFGTDVYSPALKDWIAKGPESVHVQSAETVTGNIRQHTPEQLSADAAFRLGNLFREHGHSEKAEHYWQKARELNPDSVNFIRQNLTLTEEGSAGESFLKLMGEYINQGKAYYRPLDIES
	Ferredoxin-thioredoxin reductase	COG4802 (FtrB)	MCS5647748.1	MPKEMSESEALASAQKFSERYVDRGPYEFFPEKEVVQEVQKGLAENHRLEGYRYCPUMPLSGDPVEDRKKICPCERHHEDIERDGFCIUMFFVSEEFLRKYESGEDFTQTIDEAVPLGTELFENTGGKKEFNKRRRKDNQKK
	Trypsin-like serine protease	pfam00089 (Trypsin)	-	MQTVWGGGATSSGGWGSTYLLEVDVPIDNGCGNYSNSSITNNMVCAGDFNGGEDSCQGDSGGPLIMTNSDGEYELIGIVSWGYGUAEAGYPGVYSKVWSRLEWFFDYIGEPEDDFVVELYGDVNFDGQINVNDVVQMINYVLNLLTPTEEQFLTADMNQDGILNILDVIQLVSEIIGTTFGQSVDWLRENFPELEVDRRLDELDKSIHFAK
	Putative regulatory protein, FmdB family	TIGR02605 (CxxC_CxxC_SSSS)	-	MPIYEYSUQEUGHILKAIQNLADAPLTDCPVCDKPALKKHVSALSFRLSGGGWYETDC
	PDZ domain-containing protein	pfam13899 (Thioredoxin_7)	MCX6587993.1	MRVLLLLIGLAALAAAQDDDIVWLDNYGEALKMAKATGKPIFLEFRCEPUTNGRTFDAQVVLSPKDSPLGKLLRQFVTVRIIRMDTIDIGLFEHDRNNTIYFYLLNADEQIYLRYGGRDNASPDTYLNLESLTLAAAKGLELHAHRPPAPPRPKPDFPKNYSLLVERTFARNQCVECHLIGDYQNLHRQQDGTLDKITHLYRSPDLKRVGLFLDVPQGLVIKESTGAAAAAGVQPGDRIAQWEGKVVWTFADVQHRFNETPRKAREAHLTVDRGGKMVDVTIALPPQWWWSETKFRQSSVEPRFYFDDRPLSAAEKQELGLPAEGFASRVKYVSSTARTMELHGLQEDDVIAGIDGKRVDPDAHTASLYLILRKTPGDAATLEVLRGGKRIEMPLKTMQ…
	Hypothetical protein GOS_A	-	-	MRKSRPQTPKGGCKSSSGYEAIDTGSTPVGATNFSSKDFCFQKRHEAMNDPAQTPNRCGAKTRSGEPUAKFLIEGKRRCRLHGGLSTGPKTPAGRAAIYAANTKHGRYKNWREKQAK
	Hypothetical protein GOS_B	-	NBR19009.1	MNLNDTPASLLSTTAELTCPKCGYSSEENIPQDHULVFHRCRSCRVVFKPLAGNCCVFCSYGSRKCDGLPNKE
	Hypothetical protein GOS_C	cd02973 (TRX_GRX_like)	-	MRLTTIAFFMSSLIYSQGFNSTNTNLKQLETILESASRSSRVVMVEDFTGLNUPYCPAASFAIDSLMLAYPDNILKVEWHTPGFENSGFEDFTNEEVRDARGDLYNVGGIPHLQWNGIVDEVGGASSCAWENVFPGKEETYNEHSGQVASYQIQLDGEFDSENESQFNYNVYVSLDSDFDNENQYLELFIVQDSIRAWWSACNDYHNCRFVGRDWITMEDSEKLPLTINETGEMEVFSGSFDISTYQSTFQTWEDSSISIMAVVQNIDTYEQFQAKVGNIMRIPVDRDDDELQPL
	Redoxin family protein	-	-	MTLRIVLAAAVALAVCGDGDLAVPPDSPPLPDSPAGPVVLPTWRLEDVQPQSPRAGQTYGLDTFSGKIIVVTLAEGFUTVCRSQAGTLQALSDALVAEGYPVQFALLSDVNATDFIGFAAVPIFRDPSAGRIAWDEMQPGAVKHDTFG
	Crotonase/enoyl-CoA hydratase family protein	PRK06023 (PRK06023)	MDP6049977.1	MNKMEFDIFYDFAUPYVYNAAVWLDKVKEHYGDDLKLNWRNFSLQQINAKDPGDWRVWQEEDYTSTRSLMASIAGEAAKRQGDERFDKFFLALLTERHGGSRAPLNDDSMFIKLAEGCGLNIEQFKSDIKDPKLVEIIANDHTEAVDIHGAFGTPTFVFGNGQSAYLKTFIPPEEESVDAFKHFLGLFESRSYIGEVKRPQPPWPKGAV
	Cobalamin binding protein BtuF	cd01144 (BtuF)	MDE0719563.1	MRICSFLPSATEMVYDLGLKDSLFGVTHECDYPPEARTKPHVVHSVFEGQEPTSGEISRVIAERLAEGLGIYEIDSELLKAAEPDLLITQAICEVUAISSRQVAEVSVGLAKQPEILSLDPLHIGDVVEDLNRIGRATGTEAKAAEMTAGLTARIESVIERAKDADKHPSVLHVEWADPVMCAGHWVPEMTEMAGGTNSFGDKDTGTLKLDWDEVVASQPEIIIMMQCGFDVKRALEDMPLMKSKEGWASLPAVKNNQVYVVDAGAYTSRSGPRLVTGLEIMAEMIHPELFSGMIPESGALRLFGDLTKAD
	KCU-star family selenoprotein (or DUF466 protein)	NF033934 (KCU-star)	WP_052061029.1	MENDDKARKGHLYKIWWHKLKVLYRRSDRFFHLLVGMPSYDKYLEHMRIHHPDTIPKTQKEFFAEALEAKYGAGSTKCU
	Thioredoxin-like selenoprotein Sec.1	pfam13192 (Thioredoxin_3)	WP_232817751.1	MSLRDILFGRGGCGUGPSINPFVEEEIKQDPPIEARVKILGTGCSNCQKLEENTIAAIEEAKLDLAIKYVEDMAEIASYGVMSTPALVLDDKVLSYGKVLSKEEIIKLLKENL
	Thioredoxin-like selenoprotein Sec.2	pfam13192 (Thioredoxin_3)	WP_218069652.1	MAINRMQFGUGCLPDPLEEEGIEREIEKILLLGNDDKNSLDMLGNLRKAILELDLDLSIKYTDSKGSMSYYGVMTLPALIVNDELISYGEVLDKDRIVSILKEKL
	Cys-Cys-COOH (seleno)protein SaoC	NF040734 (CC-COOH_SaoC)	WP_252346668.1	MKKTVSFFKSLKGKIVLIVCILLAGIIIRQSLENLYEEKQVQNGTVTTYEDGSRVGRSLSYAETVPEDNKILQAFYEQFPTATMLVACEEDLTNDGKKDLVVIYNTPEEDEASKNTALVNGGHIRLTVMIDLGNGETYEHTEPIPAPVENQKIQFQNIDKADEMEFVLQGQKGAKVGYGIFRVIEGKAVNLFGEGMEECU
	SO_0444 family Cu/Zn efflux transporter	NF033936 (CuZnOut_SO0444)	WP_014809615.1	METLLVIFMSSVKLFADAALYILLGFFVAGLLRVYIRPDSVAHYFHRGRFRSVLYASLLGIPIPLUSCGVVPAVAGFKKQGANNGACLSFLISTPESGVDSIAITYSLLDPIMTVLRPFAAFATALFAGVLENFTGKSYREAREAVPDRTCLVDGCCDGVDCDPAVHAAHHSFAEKLVAGMRYAFDELMGDLLKWFLLGILLAGIITACVPESLISGVFGSGILGYLAVLAMSLPMYVCASMSTPIAAALILKGMSPGTALVFLLAGPATNIATVTMVAGILGRRTLTVYLVSIVLCTLGLAFLTDFIYGALGIHAVAEIGQASKEFVPEWLETGAAVLLAVLMLRVALQKLSAANWPGRLRRHSPEKTHADCSCGHTDSKGAG
	ABC transporter substrate-binding subunit SaoX	NF040735 (SBP_SaoX)	WP_248000900.1	MTIRKRLLCLMLAASMLMMGLSGCKDSSNDTNTVQIDYNAEEEVAKYKDYLGELSDADKDYVIELGYNNCDHMVASLIGQGSGIFDALDLNVNVTKTGQIMEAMASGEMDVGYQGINGAIRSVNNGAPLFMAAANHLGGSYYLVVSNDIQSPEDLVGKKLAIGSEAETGTEWCGWAEKLDIPVVTEGNYETVDMGATDALIAMKAGQIDGFATUDPFASQAEFEGIGHVMATDWGYKGSKLGVDSDSNDLDNWGICCVYAMSTNFYEEHPELAKRLVLAHALSVKYVYTHPYNAAMIFADAYGTKPEVALNTIYMKTVKEGRTLTWQFSEKNLENLVANWNQYDTIPEEDRIKINDLQSFMSTDLIEECGVEDFHDFIENEVEPLYPTGISFEDWLAKA…
	Mercury methylation ferredoxin HgcB	NF040864 (HgcB_ferredoxin)	WP_250697400.1	MKNLRYLDDVSSLVLDRDLCIGCGLCTQVCPQEVFEMEENKASIVDFNACMECGACVNNCPSGALQVSPGVGUASYIIQVWIKGKENASCGGDAGCC
	Mercury methylation corrinoid protein HgcA	NF040863 (HgcA_corrinoid)	WP_250697401.1	MKVQKTGKVEWSNVKLATPAGCGPAAGNGLEKPPCUGPRISAGGGAIDETVPGFLGWLTTDAGRFPQVASELAWTDRLGGWKARWGIGRMSYLIPAGLYAVGQPTPADPVVVTANYKMSYDLVRRSLAGRNVWLLVLETFGINVWCAAGKGTFGTDELVRRIGATGLAQVVTHRRLLLPILGAPGVAAHEVAGLTGFTVRYATIRADDLPAYLDNGMVTTPAMRELTFTFRERLVLIPVELVLALKPTAAVCAVIFLLAALLGGVPAGLWTLLAYAGAVFTGIAVAPLLLPWLPVRSFAVKGALAGLAWSTGYYLLAGGGSWSVPVAIAAFLTLPAVSAFYTLNFTGCTTFTSRSGVKKEMRLALPVMGGALAVSALLLVAGLFL
	ABC transporter substrate-binding (seleno)protein SaoB	NF040727 (SBP_SaoB_CU)	WP_242649186.1	MKYLKKIIITLTILIIFILVLNKLPDESLNSKIKIGVSDDSSGLVINYMINNNRLKNADLDENFEPYFIKDCUGNTSQWALSSDVLDIAIMCPEAAKNLIENDDRFEIICPLVSNSDIFVLKDENKIKKIAMTQNRFYQEKIIKDEYGEKVQAYPMIYSSLPYALEKGRVDGIIIDSIKALKLNGEKKALSINKNYTSYVLVTKKKFKKDKKFKEFINNYNKSVMELKRKDRIKNSIEDYKKINLSNEEVEQWLKLKVKFFLIPQQEY
	ABC transporter permease subunit SaoP	NF040733 (ABC_perm_U)	WP_242649185.1	MAEIESKVLSNTSTGILKETSKNKIKELMYKLIMMVILIIVWYLLAEHYGNELILPTPKRTGKAFIKCLTSSEIMTNLLITLNRVLKGFMYAMIIGVPLGLFMGAFKMANNLIGGFIDSIRQVPIMAWVPLTIVWFGIGDGPTIFLITFSGIFPVILNTIAGVKNISKDYYNAARSMGAGPWSIFSNIILPASIPDILTGARIAISGGWMSVIUAEFIATSAGLGFSMVEAQTKMQTDMLVALMILAALIGFFIDRGLLQLNKLLTKWRYAQ
	MerB-like organometallic lyase SaoL	NF040728 (MerB_rel_SaoL)	WP_240004094.1	MLTLEKNNLLDKEIDLNVIKHYEKERLIINSIDSKLSYLEKKVRIYIMDYIIEEKRPYNLKNLDYNFICNIGVAKDEFINIVLSLKDKKVLVMDEKENINFIYPVSAFDTNYKVKLEDGREINAMCAVDSIGTAFTFKQNIKIESSCIMCNDSIEIIIENGEIKKCIPENLRVLHVDLNKNDSWASSCUNIMYFFCSEEHYRNWVKESNINEDNIFCLDTQEAVCVAKMLFSVTDLK
	thioredoxin-like (seleno)protein SaoT	NF040730 (CxCC_doxin)	WP_240067706.1	MSKILVEFINTUPSCDEHGVFIKKMSEKYADKLEIKLYQAGKDFSYIKKYGIITKGTLIINQKKKYDRLNKDTIERAIVEAINNN
	Tetrathionate reductase family octaheme c-type cytochrome	TIGR04315 (octaheme_Shew)	WP_331457571.1	MTGPVHRLFFTIVLTGICLIVPVQAAAPPTEAPQPAAATQWVAPDQEAAKKRAAEVVPFVEGVRDECRLCRQQRLRDQGLGVKDQSESYFLLDSPIIRQTEDHYGPVRFMHSKHAVVTKDCALCHHHRPLDESASETVRCSACHQQPFQKSHPERLGLKAAYHQQCMGCHREMDKGPIDCAGCHRKNVPDHKEKIQLAENPEPSQVTAECLRCHQAAGEDMLKSAHWLWKGPSPNTLDHGKRVDLGKATIATNNFUISITSNEARCTSCHAGYGWKDDSFDFTDMTKIDCLVCHDTTGTYKKTPTAAGMPDSSVDLVAVAKSVGLTSRKTCGDCHFNGGGGEAVKHADLSRQLLKPPRNCDIHMGGYDFQCSECHRTRNHKIAGRSSSVPVVEGSMSCT…
	LULAXC family (seleno)protein	-	WP_337833580.1	MKEIEQLIDQMDLENAMEVLATTVKKIFSQASEQSRLKFVYALTGDAGKRNAADLVHLULATCMDEGVDPTKMCQNLMNKVAQSKQLQAVTNPEILVLFEDWLDEIENEVISSIKKSGSDDHVSIAEKTGLSRSGADFIITKLKREGRI
	CC/Se motif family (seleno)protein	NF041239 (Moor_selen_rel)	HKL11201.1	MKITIDEKAMELIKSKAAEDLVVDIQKCGGUASAPMPFVVMAKPTDPFKFETHDVDGIKVHMNKSALAKKGGVVIYVERFLWIKRLEVRGLKL
	Hypothetical protein SAMN05660337_2214	-	SDL13638.1	MRLYIFILFILAGIGLPFQAHAGKDVALSIVYTANTFGTVNPCPTUGGKTLGGLARRAGYFLDLRDSKSPESFFVGGAFEFLPTSGESVPALKRDALSKSFQFMDYDLGILSPAEADFLKDSPNGIPENWINCNKASVKIIPLAHGKKAGFIILPYLEKGSKGLSQELIAELTELFKKFKNKTDILIGISSWGYFKEKTLLASPVFAEAPLDILLGSGDGPGMTGAVDDNGKTLWVRSYPTGKAVNRIDIFQWPSRDADFKWTSGQNIRWFLQSLRKNIRQEPTVLKIIEGISDDK
	DUF2284 domain-containing protein	NF041536 (ArsM_DUF2284_UU)	WP_331457731.1	MGKKSPPAIDRVLERAHAIGCEEAKIIDTRTVIVEKWVRWKCLYGCPFYNKDGFHPPFAPGANETKEVLSEFTKAILLKGPKGKALTDIAVRLEGEAYKMGFYKAFALTALPSGAGGEANSGATUPSGEDEGPCDLQKPEEAKNKVRPMMEACGIDVFRTARNNGFDIDTQKETYGRWNFFALVLIE
	DUF3179 domain-containing protein	pfam11376 (DUF3179)	MDJ0667903.1	MLAVTGTTGVVKEDERIWLVDRTGERWDITQAVTLGFEPQGFQFGIGRNAIRPLDDTSLRSGERDLHDATRVIGVRNGPDAHAYVVRKLTRHEIANTTLGDTPIAAAYUPLVDLAAVYSRRIDARTLTLAPSGWTYRNTFVLYDKETETLWYPYEKGLMGIQGKYFKRWLPIVDAADTSWEAWKTQHPETRVLR
