# Supplementary material for: deep-Sep: a deep learning-based method for fast and accurate prediction of selenoprotein genes in bacteria
Source: mSystems. 2025 Mar 10;10(4):e01258-24. doi: 10.1128/msystems.01258-24 (PMC12013277; doi:10.1128/msystems.01258-24)
Supplement: Table S2 — New selenoproteins predicted in the test Sec-utilizing bacteria examined in this study. [file msystems.01258-24-s0004.xlsx]

## Sheet: Sheet1
Table S2. New selenoproteins predicted in the test Sec-utilizing bacteria examined in this study
Protein name	Domain ID (name)	Organism	Sequence (U: selenocysteine)
TonB-dependent receptor	COG1629 (CirA)	Desulfosarcina sp. BuS5	VKLSLGVRNASVIFIPPKYFLVNSDPFRLLPLGRSPLIFNLLVHCQRRQNLTMKKRLKIGYPYLAILFITVLIPCLTHAQEEKKAVRLEQITVTAPGEKEGITITPQSTIVHVEKYKTPGTPQNIVDILKDRAIIDFRGSSDLVETNDNVYMRGFDTRGFVTATDGLSVEKVGGYKGGHFVDFSTIPFGQIESVEIISGPHSALYSSRALGGVLNIKTRTPKRCETLKPNFKVMTSYRSYNTQTHRFNVDGGADSFIYDFSYEKYRTNGYLRNNRADIDTVSGRFGYILPSDGYISLNVTYQDAKRERPINNDPKGKYKDYYDGSYPRTESGSNPLDEPRRDKEPYSFRLNIKQPTTIGEWKIGAYYSHEDQIYHYEQGEKWRYKTEWNSYGTNIQNEF…
Selenoprotein O-like	COG0397 (SelO)	Desulfosediminicola ganghwensis IMCC35004	MLNGFIPAKLEALQFDNSFVNNLPGDTDVSNNRRQVYEACYSKVQPTPVSGPKLLAYSPEVARLLDLDDVACNSRLFTEVFAGNTVLPDMSPFAMCYGGHQFGNWAGQLGDGRAINLGEVINTRGDRWVLQLKGAGPTQYSRRADGLAVLRSSVREFLCSEAMHHLGIPTTRALSLITTGEQVLRDILYDGHPGMEPGAVVCRVSPSFLRFGNFELFASRNDTQTLQTLINYTLATDFPHLDASAPDAVPQMFAEICERTAHLIDHWMRVGFVHGVMNTDNMSTSGLTIDYGPYGWLEPYDVTWTPNTTDFQGRRYSYGNQPHIGLWNLTQLANAFHSITGEAARLQEILNNSYRRVFLTSWQNTMAGKLGLRSFNTSTDDDLVNELLDILSSAETDMT…
Glutamine amidotransferase	COG0504 (PyrG)	Desulfosediminicola ganghwensis IMCC35004	MSALKIQIGIIGDFDATRPSHLATNNALIHAAELTSGDFEICWLPTRKLETDESCTALQSYSGLWGAPGDHDSSLGMINAIRAAREQNIPYLGTUSGFQHALVEYALHVLKLAAPKNRDEVKQFFNQMITPMSCSLTAECQEILLAPESLARDIYTTATISEKFNCSYSLNSQYKNHLTASDMLLSGRNPDGETRIIEITDHPFFLAMLFQPQLNSAPEHPHPVIYRFFKACQGK
NAD(P)/FAD-dependent oxidoreductase	COG1252 (Ndh)	Desulfosediminicola ganghwensis IMCC35004	MKKLVILGAGCGGTMMANKMRNHLGDDWSITIIDRDNNHDYQPGYLFVPFDINKPKDIRRTKKEFMNPGIDFVISEITNVDWNAQEITTATEGKFSYDILIMSTGCDIKPEEVEGLKEGWGNDIHGFYRYDDSIALNKALKQFKGGKLVVNIAEMPIKCPVAPLEFVFLADWWFHTQGIREKVEIEFVTPLSGAFTKPVATRILTEACEQKNINITPNFALGSVDPEKKIIEAWDGTQVNYDMLVSIPPNFGADAMIDSDVADPMGYIPVDKHTLQPAGYDNVWVLGDGTDVPTSKAGAVAHFQGDILEENIMAYIEGGEQHARSDGHAVUFIESGFGKAYIIDFNYDTQPFTGNYPLPAVGPLGLLKDTEMNHISKLMFKWVYFNMLLKGTWLGPPAL…
		Desulfosediminicola flagellatus IMCC35005	MKKLVILGAGCGGTMMANKMRKHLDDDWSVTIIDRNNIHDYQPGYLFVPFDINKPKDIRRTKKEFMNPGIDFVVSEITNVDWNKQEVTTGTEGKFSYDILIMSTGCDIRPDEIEGLKEGWGNDIHGFYRYDDCIALGKALKKFEGGKLVVNIAEMPIKCPVAPLEFVFLADWWLTKQGKRDKTEIEFVTPLSGAFTKPVATRILTSACEEKNIKITPNFALGSVDPEKKIIEAYDGTQVDYDMLVSIPPNFGDEAMIESEVADPMGYIPVDKHTLQPAGYDNVWVLGDGTDVPTSKAGAVAHFQGDILEENIMAFVDGGEQHARSDGHAVUFIESGFGKAYIIDFNYNTEPYTGLYPLPAVGPLGLLKDTEMNHISKLMFKWVYFNMLLKGTWLGPPAL…
DUF523 domain-containing protein	COG1683 (YbbK)	Desulfosarcina sp. BuS5	MIAVSACLLGCNCRYDGQNKRNNFIFELSKKESVLPVCPEVLGGLSVPRKPSRITGGDGFDVLDGNAEVINIHGTDNTKAFIGGAYAALKMFKENGIERCILKDKSPSUGSGSRAQAHSKTACDTEAGKVTGVTAALLIREGIKIDYL
Formate dehydrogenase FDH3 subunit beta	COG0437 (HybA)	Desulfosediminicola ganghwensis IMCC35004	VQLAWVNIGGRTMATMKFLCDVDRCIDCGGCVVACKEGHHIPVGINRRRVITLDSGKPGEKSISVSCMHUADAPCIAVCPVDAIYEREDGIVLVSKPTCIGCGYCFMACPFGAPQFPEGAVFGARGAMDKCTFCAGGPEETFSKKEEKLYGQNRIAEGKPPLCSAMCATMALLAGDADIVADVYRERVFKRGSGANAWGWDRAYKRK
Hypothetical protein DG	-	Desulfosediminicola ganghwensis IMCC35004	MFKKLFGLEKKEAKRGNPDAVRLGVDLEMSYCPKCNEEYRLDVERCVHCQVELISGEERLGLLTSKEQGFTARSMEIADGESMVAIREGKLRDLKPYQILLGKDRIPALLNGDAAGCAKGUGGPDLQLVVRATDASEAVAILEKEYLQTTGLKESDLQVADAVFDENAASTVCPACNTSFVPSQNSECPECGLRFG
		Desulfosediminicola flagellatus IMCC35005	MLKKLFGWGKNSAQSQDPDALRLGVDIEMNYCPSCGDEYRADIEQCVACNVALISGSEKLAQKREKEKAFNGKSMDISASDQLVTIKNGKLRDLKPYQILLGRQRIPALLSSEAGGCAKGUGGPDLQLEVKTEDAEQAIAILQQEYLQSTGLASHDLSTAGAVFDENAVTTVCPACGTTFVPKETVTCPECELRFG
Hypothetical protein DW	-	Desulfosarcina sp. BuS5	MDELKCIFCGKVAEIRGRUSNARVVCRSCGMETTLNDYRDQIEAWIDQVWKMLA
		Desulfosarcina widdelii PP31	MTVFSAVPRRIEEHRGRQRQHRMILKEKSAALQKKWQIGHLWMGTNFRLSNRSEFSQEVPMPNLKCIFCGGRAKLRGRUANAKVACRDCGMETGPDEYRQQIEDWKETVCEITFGASPSSDRINTDA
Hypothetical protein DF	-	Desulfosediminicola flagellatus IMCC35005	VEICRYWYGTFRQGNSMHIRIISLVNUNAATEIKELIEDTLVKLKVNADIEIVTVETSEEAIRYRHIGGPTIQVNGLDIEPNARTIEQFGIS
